# Supplementary material for: Genome-Wide Analysis of the MADS-Box Gene Family in Maize: Gene Structure, Evolution, and Relationships
Source: Genes (Basel). 2021 Dec 7;12(12):1956. doi: 10.3390/genes12121956 (PMC8701013; doi:10.3390/genes12121956)
Supplement: Supplementary file 1 [file genes-12-01956-s001.zip]

Archive with 5 entries (5 files):
- Supplement_Figure2_Expression_of_MADS-box_genes_in_multiple_maize_cultivars(No expression genes in B73).svg
- Supplement_Table1_Details_of_mads_box_gene_family_members_in_maize.xlsx
- Supplement_Table2_one-to-one_orthologous_relationships.xlsx
- Supplement_Table3_Details_of_the_cis-element_for_MADS-box_gene_family_members_in_maize.xlsx
- Supplement_Figure1_Expression_of_MADS-box_genes_in_maize(The rest 48 genes).svg
