# Supplementary material for: Genome-Wide Analysis of the MADS-Box Gene Family in Maize: Gene Structure, Evolution, and Relationships
Source: Genes (Basel). 2021 Dec 7;12(12):1956. doi: 10.3390/genes12121956 (PMC8701013; doi:10.3390/genes12121956)
Supplement: Supplementary file 1 [file genes-12-01956-s001.zip › Supplement_Table2_one-to-one_orthologous_relationships.xlsx]

## Sheet: Rice-Maize
Supplement table 2 One-to-one orthologous relationships between rice and maize
Gene Name of MADS-box Gene In Mazie	Gene ID of MADS-box Genes In Maize	Gene ID of MADS-box genes In Rice
ZmMADS36	Zm00001d043589	Os01g0726400
ZmMADS16	Zm00001d042618	Os01g0883100
ZmMADS41	Zm00001d042591	Os01g0886200
ZmMADS69	Zm00001d042315	Os01g0922800
ZmMADS43	Zm00001d011748	Os01g0726400
ZmMADS2	Zm00001d008882	Os01g0201700
ZmAGAMOUS6	Zm00001d027425	Os10g0536100
ZmTunicate1	Zm00001d052180	Os02g0761000
ZmAGAMOUS5	Zm00001d051465	Os02g0682200
ZmBearded_ear1	Zm00001d017614	Os02g0682200
ZmMADS26	Zm00001d017932	Os02g0731200
ZmMADS73	Zm00001d018142	Os02g0761000
ZmMADS17	Zm00001d015381	Os02g0170300
ZmAGAMOUS6	Zm00001d027425	Os03g0122600
ZmMADS68	Zm00001d027957	Os03g0186600
ZmMADS14	Zm00001d028217	Os03g0215400
ZmMADS15	Zm00001d013259	Os03g0752800
ZmMADS31	Zm00001d013258	Os03g0753100
ZmMADS8	Zm00001d048082	Os03g0215400
ZmMADS86	Zm00001d048474	Os03g0122600
ZmMADS44	Zm00001d026239	Os04g0600800
ZmMADS63	Zm00001d003409	Os04g0461300
ZmMADS29	Zm00001d010232	Os05g0423400
ZmMADS38	Zm00001d037212	Os06g0223300
ZmSilky1	Zm00001d036425	Os06g0712700
ZmMADS3	Zm00001d045231	Os06g0162800
ZmMADS67	Zm00001d022088	Os07g0605200
ZmMADS91	Zm00001d018667	Os07g0108900
ZmMADS6	Zm00001d031620	Os08g0531700
ZmMADS37	Zm00001d031625	Os08g0531900
ZmMADS32	Zm00001d049692	Os08g0112700
ZmMADS45	Zm00001d035053	Os08g0112700
ZmMADS7	Zm00001d021057	Os09g0507200

## Sheet: Maize-Wheat
Supplement table 2 One-to-one orthologous relationships between maize and wheat
MADS-box Gene Name	MADS-box Gene ID in maize	TdLysM Gene ID
ZmMADS61	Zm00001d027955	TraesCS4A02G002600
ZmAGAMOUS6	Zm00001d027425	TraesCS4B02G346700
ZmMADS68	Zm00001d027957	TraesCS4B02G302600
ZmMADS14	Zm00001d028217	TraesCS4B02G245700
ZmMADS14	Zm00001d028217	TraesCS4D02G243700
ZmMADS14	Zm00001d028217	TraesCS4D02G245200
ZmMADS68	Zm00001d027957	TraesCS4D02G301100
ZmAGAMOUS6	Zm00001d027425	TraesCS4D02G341700
ZmAGAMOUS6	Zm00001d027425	TraesCS5A02G515500
ZmMADS6	Zm00001d031620	TraesCS7A02G260600
ZmMADS37	Zm00001d031625	TraesCS7A02G260900
ZmMADS6	Zm00001d031620	TraesCS7B02G158600
ZmMADS37	Zm00001d031625	TraesCS7B02G158900
ZmMADS6	Zm00001d031620	TraesCS7D02G261600
ZmMADS37	Zm00001d031625	TraesCS7D02G261900
ZmMADS90	Zm00001d025479	TraesCS2A02G311100
ZmMADS90	Zm00001d025479	TraesCS2B02G328000
ZmMADS90	Zm00001d025479	TraesCS2D02G309300
ZmApetala1	Zm00001d007949	TraesCS2A02G261200
ZmApetala1	Zm00001d007949	TraesCS2B02G281000
ZmApetala1	Zm00001d007949	TraesCS2D02G262700
ZmMADS41	Zm00001d042591	TraesCS1A02G262700
ZmMADS41	Zm00001d042591	TraesCS1B02G273300
ZmMADS41	Zm00001d042591	TraesCS1D02G262700
ZmMADS16	Zm00001d042618	TraesCS1D02G264500
ZmMADS16	Zm00001d042618	TraesCS3A02G406500
ZmMADS69	Zm00001d042315	TraesCS3A02G432900
ZmMADS69	Zm00001d042315	TraesCS3A02G434400
ZmMADS36	Zm00001d043589	TraesCS3A02G284400
ZmMADS16	Zm00001d042618	TraesCS3B02G440200
ZmMADS36	Zm00001d043589	TraesCS3B02G318300
ZmMADS80	Zm00001d039434	TraesCS3B02G157500
ZmMADS69	Zm00001d042315	TraesCS3B02G469700
ZmMADS69	Zm00001d042315	TraesCS3D02G428000
ZmMADS16	Zm00001d042618	TraesCS3D02G401700
ZmMADS36	Zm00001d043589	TraesCS3D02G284200
ZmMADS80	Zm00001d039434	TraesCS3D02G140200
ZmAGAMOUS2	Zm00001d041781	TraesCS5B02G115100
ZmAGAMOUS2	Zm00001d041781	TraesCS5D02G118200
ZmMADS40	Zm00001d048697	TraesCS4A02G169000
ZmMADS40	Zm00001d048697	TraesCS4D02G147000
ZmAGAMOUS5	Zm00001d051465	TraesCS6A02G259000
ZmTunicate1	Zm00001d052180	TraesCS6A02G313800
ZmAGAMOUS5	Zm00001d051465	TraesCS6B02G286400
ZmTunicate1	Zm00001d052180	TraesCS6B02G343900
ZmAGAMOUS5	Zm00001d051465	TraesCS6D02G240200
ZmTunicate1	Zm00001d052180	TraesCS6D02G293200
ZmMADS32	Zm00001d049692	TraesCS7A02G319400
ZmTunicate1	Zm00001d052180	TraesCS7A02G175200
ZmMADS32	Zm00001d049692	TraesCS7B02G220200
ZmMADS32	Zm00001d049692	TraesCS7D02G315900
ZmTunicate1	Zm00001d052180	TraesCS7D02G176700
ZmMADS19	Zm00001d016957	TraesCS2A02G337900
ZmMADS19	Zm00001d016957	TraesCS2B02G344000
ZmMADS19	Zm00001d016957	TraesCS2D02G325000
ZmMADS31	Zm00001d013258	TraesCS5A02G391800
ZmMADS15	Zm00001d013259	TraesCS5A02G391700
ZmMADS31	Zm00001d013258	TraesCS5B02G396700
ZmMADS15	Zm00001d013259	TraesCS5B02G396600
ZmMADS31	Zm00001d013258	TraesCS5D02G401700
ZmMADS15	Zm00001d013259	TraesCS5D02G401500
ZmBearded_ear1	Zm00001d017614	TraesCS6A02G259000
ZmMADS26	Zm00001d017932	TraesCS6A02G292300
ZmMADS17	Zm00001d015381	TraesCS6A02G158100
ZmMADS73	Zm00001d018142	TraesCS6A02G313800
ZmBearded_ear1	Zm00001d017614	TraesCS6B02G286400
ZmMADS26	Zm00001d017932	TraesCS6B02G322700
ZmMADS17	Zm00001d015381	TraesCS6B02G186700
ZmMADS73	Zm00001d018142	TraesCS6B02G343900
ZmMADS26	Zm00001d017932	TraesCS6D02G273500
ZmMADS17	Zm00001d015381	TraesCS6D02G147400
ZmBearded_ear1	Zm00001d017614	TraesCS6D02G240200
ZmMADS73	Zm00001d018142	TraesCS6D02G293200
ZmMADS45	Zm00001d035053	TraesCS7A02G319400
ZmMADS45	Zm00001d035053	TraesCS7B02G220200
ZmMADS45	Zm00001d035053	TraesCS7D02G315900
ZmMADS91	Zm00001d018667	TraesCS2A02G261200
ZmMADS67	Zm00001d022088	TraesCS2B02G200800
ZmMADS91	Zm00001d018667	TraesCS2B02G281000
ZmMADS91	Zm00001d018667	TraesCS2D02G262700
ZmMADS7	Zm00001d021057	TraesCS5A02G286800
ZmMADS7	Zm00001d021057	TraesCS5B02G286100
ZmMADS7	Zm00001d021057	TraesCS5D02G294500
ZmMADS7	Zm00001d021057	TraesCS7B02G158600
ZmMADS7	Zm00001d021057	TraesCS7D02G261600
ZmMADS29	Zm00001d010232	TraesCS1A02G264300
ZmMADS29	Zm00001d010232	TraesCS1B02G275000
ZmMADS29	Zm00001d010232	TraesCS1D02G264500
ZmMADS43	Zm00001d011748	TraesCS3A02G284400
ZmMADS43	Zm00001d011748	TraesCS3B02G318300
ZmMADS43	Zm00001d011748	TraesCS3D02G284200
ZmMADS51	Zm00001d047355	TraesCS1B02G214600
ZmMADS8	Zm00001d048082	TraesCS4B02G245700
ZmMADS8	Zm00001d048082	TraesCS4D02G243700
ZmMADS8	Zm00001d048082	TraesCS4D02G245200
ZmMADS3	Zm00001d045231	TraesCS7A02G122000
ZmMADS3	Zm00001d045231	TraesCS7B02G020800
ZmMADS3	Zm00001d045231	TraesCS7D02G120600
