# Supplementary material for: Genome-Wide Analysis of the MADS-Box Gene Family in Maize: Gene Structure, Evolution, and Relationships
Source: Genes (Basel). 2021 Dec 7;12(12):1956. doi: 10.3390/genes12121956 (PMC8701013; doi:10.3390/genes12121956)
Supplement: Supplementary file 1 [file genes-12-01956-s001.zip › Supplement_Table3_Details_of_the_cis-element_for_MADS-box_gene_family_members_in_maize.xlsx]

## Sheet: Sheet1
Supplement Table 3 Details of the cis-element
Gene id	Cis element name	Cis element sequences	location	Function description
Zm00001d002332_P005	ARE	AAACCA	521	element essential for the anaerobic induction
Zm00001d002332_P005	O2-site	GATGATGTGG	1307	element involved in zein metabolism regulation
Zm00001d002332_P006	ARE	AAACCA	521	element essential for the anaerobic induction
Zm00001d002332_P006	O2-site	GATGATGTGG	1307	element involved in zein metabolism regulation
Zm00001d002332_P007	ARE	AAACCA	521	element essential for the anaerobic induction
Zm00001d002332_P007	O2-site	GATGATGTGG	1307	element involved in zein metabolism regulation
Zm00001d002332_P009	ARE	AAACCA	1632	element essential for the anaerobic induction
Zm00001d002332_P009	O2-site	GATGATGTGG	664	element involved in zein metabolism regulation
Zm00001d003168_P001	ARE	AAACCA	364	element essential for the anaerobic induction
Zm00001d003168_P001	ARE	AAACCA	1210	element essential for the anaerobic induction
Zm00001d003168_P001	ARE	AAACCA	1273	element essential for the anaerobic induction
Zm00001d003168_P001	ARE	AAACCA	1470	element essential for the anaerobic induction
Zm00001d003168_P001	G-box	CACGTC	1491	element involved in light responsiveness
Zm00001d003168_P001	GC-motif	CCCCCG	842	involved in anoxic specific inducibility
Zm00001d003408_P001	ARE	AAACCA	303	element essential for the anaerobic induction
Zm00001d003408_P001	ARE	AAACCA	1225	element essential for the anaerobic induction
Zm00001d003408_P001	ARE	AAACCA	1427	element essential for the anaerobic induction
Zm00001d003408_P001	ARE	AAACCA	1502	element essential for the anaerobic induction
Zm00001d003408_P001	G-box	CACGTC	504	element involved in light responsiveness
Zm00001d003408_P001	G-box	CACGTC	1397	element involved in light responsiveness
Zm00001d003409_P001	ABRE3a	TACGTG	240
Zm00001d003409_P001	ABRE3a	TACGTG	419
Zm00001d003409_P001	ABRE3a	TACGTG	900
Zm00001d003409_P001	ABRE4	CACGTA	240
Zm00001d003409_P001	ABRE4	CACGTA	419
Zm00001d003409_P001	ABRE4	CACGTA	900
Zm00001d003409_P001	ARE	AAACCA	224	element essential for the anaerobic induction
Zm00001d003409_P001	ARE	AAACCA	554	element essential for the anaerobic induction
Zm00001d003409_P001	ARE	AAACCA	1272	element essential for the anaerobic induction
Zm00001d003409_P001	ARE	AAACCA	1354	element essential for the anaerobic induction
Zm00001d003409_P001	DRE1	ACCGAGA	394
Zm00001d003409_P001	DRE1	ACCGAGA	1935
Zm00001d003409_P001	G-box	CACGTC	1336	element involved in light responsiveness
Zm00001d006094_P001	ABRE3a	TACGTG	127
Zm00001d006094_P001	ABRE3a	TACGTG	246
Zm00001d006094_P001	ABRE4	CACGTA	127
Zm00001d006094_P001	ABRE4	CACGTA	246
Zm00001d006094_P001	ARE	AAACCA	462	element essential for the anaerobic induction
Zm00001d006094_P001	ARE	AAACCA	1440	element essential for the anaerobic induction
Zm00001d006094_P001	G-box	CACGTC	469	element involved in light responsiveness
Zm00001d006094_P001	G-box	CACGTC	553	element involved in light responsiveness
Zm00001d006094_P001	G-box	CACGTC	1175	element involved in light responsiveness
Zm00001d006094_P001	G-box	CACGAC	1444	element involved in light responsiveness
Zm00001d006094_P001	G-box	CACGAC	1807	element involved in light responsiveness
Zm00001d006094_P001	O2-site	GATGATGTGG	792	element involved in zein metabolism regulation
Zm00001d006094_P002	ABRE3a	TACGTG	127
Zm00001d006094_P002	ABRE3a	TACGTG	246
Zm00001d006094_P002	ABRE4	CACGTA	127
Zm00001d006094_P002	ABRE4	CACGTA	246
Zm00001d006094_P002	ARE	AAACCA	462	element essential for the anaerobic induction
Zm00001d006094_P002	ARE	AAACCA	1440	element essential for the anaerobic induction
Zm00001d006094_P002	G-box	CACGTC	469	element involved in light responsiveness
Zm00001d006094_P002	G-box	CACGTC	553	element involved in light responsiveness
Zm00001d006094_P002	G-box	CACGTC	1175	element involved in light responsiveness
Zm00001d006094_P002	G-box	CACGAC	1444	element involved in light responsiveness
Zm00001d006094_P002	G-box	CACGAC	1807	element involved in light responsiveness
Zm00001d006094_P002	O2-site	GATGATGTGG	792	element involved in zein metabolism regulation
Zm00001d006094_P003	ABRE3a	TACGTG	127
Zm00001d006094_P003	ABRE3a	TACGTG	246
Zm00001d006094_P003	ABRE4	CACGTA	127
Zm00001d006094_P003	ABRE4	CACGTA	246
Zm00001d006094_P003	ARE	AAACCA	462	element essential for the anaerobic induction
Zm00001d006094_P003	ARE	AAACCA	1440	element essential for the anaerobic induction
Zm00001d006094_P003	G-box	CACGTC	469	element involved in light responsiveness
Zm00001d006094_P003	G-box	CACGTC	553	element involved in light responsiveness
Zm00001d006094_P003	G-box	CACGTC	1175	element involved in light responsiveness
Zm00001d006094_P003	G-box	CACGAC	1444	element involved in light responsiveness
Zm00001d006094_P003	G-box	CACGAC	1807	element involved in light responsiveness
Zm00001d006094_P003	O2-site	GATGATGTGG	792	element involved in zein metabolism regulation
Zm00001d006094_P004	ABRE3a	TACGTG	127
Zm00001d006094_P004	ABRE3a	TACGTG	246
Zm00001d006094_P004	ABRE4	CACGTA	127
Zm00001d006094_P004	ABRE4	CACGTA	246
Zm00001d006094_P004	ARE	AAACCA	462	element essential for the anaerobic induction
Zm00001d006094_P004	ARE	AAACCA	1440	element essential for the anaerobic induction
Zm00001d006094_P004	G-box	CACGTC	469	element involved in light responsiveness
Zm00001d006094_P004	G-box	CACGTC	553	element involved in light responsiveness
Zm00001d006094_P004	G-box	CACGTC	1175	element involved in light responsiveness
Zm00001d006094_P004	G-box	CACGAC	1444	element involved in light responsiveness
Zm00001d006094_P004	G-box	CACGAC	1807	element involved in light responsiveness
Zm00001d006094_P004	O2-site	GATGATGTGG	792	element involved in zein metabolism regulation
Zm00001d006668_P001	dOCT	CACGGATC	1872
Zm00001d006668_P001	DRE1	ACCGAGA	268
Zm00001d006668_P001	DRE1	ACCGAGA	1114
Zm00001d006668_P001	G-box	CACGTC	531	element involved in light responsiveness
Zm00001d006668_P001	G-box	CACGTC	726	element involved in light responsiveness
Zm00001d006668_P001	G-box	CACGAC	909	element involved in light responsiveness
Zm00001d006668_P001	G-box	CACGTC	1701	element involved in light responsiveness
Zm00001d006668_P001	G-box	CACGAC	1967	element involved in light responsiveness
Zm00001d006668_P001	GC-motif	CCCCCG	460	involved in anoxic specific inducibility
Zm00001d006668_P001	O2-site	GATGATGTGG	156	element involved in zein metabolism regulation
Zm00001d007891_P001	ARE	AAACCA	1228	element essential for the anaerobic induction
Zm00001d007891_P001	G-box	CACGAC	1990	element involved in light responsiveness
Zm00001d007891_P001	O2-site	GATGA(C/T)(A/G)TG(A/G)	669	element involved in zein metabolism regulation
Zm00001d007949_P001	ABRE3a	TACGTG	1083
Zm00001d007949_P001	ABRE4	CACGTA	1083
Zm00001d007949_P001	ARE	AAACCA	1368	element essential for the anaerobic induction
Zm00001d007949_P001	GC-motif	CCCCCG	1416	involved in anoxic specific inducibility
Zm00001d007949_P001	I-box	gGATAAGGTG	1888	a light responsive element
Zm00001d007949_P001	TATA-box	TATAAGAA	205	element around -30 of transcription start
Zm00001d007949_P002	ABRE3a	TACGTG	1083
Zm00001d007949_P002	ABRE4	CACGTA	1083
Zm00001d007949_P002	ARE	AAACCA	1368	element essential for the anaerobic induction
Zm00001d007949_P002	GC-motif	CCCCCG	1416	involved in anoxic specific inducibility
Zm00001d007949_P002	I-box	gGATAAGGTG	1888	a light responsive element
Zm00001d007949_P002	TATA-box	TATAAGAA	205	element around -30 of transcription start
Zm00001d007949_P003	ABRE3a	TACGTG	1083
Zm00001d007949_P003	ABRE4	CACGTA	1083
Zm00001d007949_P003	ARE	AAACCA	1368	element essential for the anaerobic induction
Zm00001d007949_P003	GC-motif	CCCCCG	1416	involved in anoxic specific inducibility
Zm00001d007949_P003	I-box	gGATAAGGTG	1888	a light responsive element
Zm00001d007949_P003	TATA-box	TATAAGAA	205	element around -30 of transcription start
Zm00001d007949_P004	ABRE3a	TACGTG	1083
Zm00001d007949_P004	ABRE4	CACGTA	1083
Zm00001d007949_P004	ARE	AAACCA	1368	element essential for the anaerobic induction
Zm00001d007949_P004	GC-motif	CCCCCG	1416	involved in anoxic specific inducibility
Zm00001d007949_P004	I-box	gGATAAGGTG	1888	a light responsive element
Zm00001d007949_P004	TATA-box	TATAAGAA	205	element around -30 of transcription start
Zm00001d007949_P005	ABRE3a	TACGTG	745
Zm00001d007949_P005	ABRE3a	TACGTG	1902
Zm00001d007949_P005	ABRE4	CACGTA	745
Zm00001d007949_P005	ABRE4	CACGTA	1902
Zm00001d007949_P005	ARE	AAACCA	1030	element essential for the anaerobic induction
Zm00001d007949_P005	GC-motif	CCCCCG	1078	involved in anoxic specific inducibility
Zm00001d007949_P005	I-box	gGATAAGGTG	1550	a light responsive element
Zm00001d008882_P001	ARE	AAACCA	327	element essential for the anaerobic induction
Zm00001d008882_P001	ARE	AAACCA	390	element essential for the anaerobic induction
Zm00001d008882_P001	ARE	AAACCA	460	element essential for the anaerobic induction
Zm00001d008882_P001	ARE	AAACCA	1800	element essential for the anaerobic induction
Zm00001d008882_P001	DRE1	ACCGAGA	710
Zm00001d008882_P001	G-box	CACGTC	1617	element involved in light responsiveness
Zm00001d008882_P001	GC-motif	CCCCCG	1810	involved in anoxic specific inducibility
Zm00001d008882_P002	ABRE3a	TACGTG	1690
Zm00001d008882_P002	ABRE4	CACGTA	1690
Zm00001d008882_P002	ARE	AAACCA	46	element essential for the anaerobic induction
Zm00001d008882_P002	ARE	AAACCA	116	element essential for the anaerobic induction
Zm00001d008882_P002	ARE	AAACCA	1456	element essential for the anaerobic induction
Zm00001d008882_P002	ARE	AAACCA	1767	element essential for the anaerobic induction
Zm00001d008882_P002	DRE1	ACCGAGA	366
Zm00001d008882_P002	G-box	CACGTC	1273	element involved in light responsiveness
Zm00001d008882_P002	GC-motif	CCCCCG	1466	involved in anoxic specific inducibility
Zm00001d009198_P001	ABRE3a	TACGTG	776
Zm00001d009198_P001	ABRE4	CACGTA	776
Zm00001d009198_P001	dOCT	CTCGGATC	1640
Zm00001d009198_P001	G-box	CACGTC	332	element involved in light responsiveness
Zm00001d009628_P001	G-box	CACGAC	977	element involved in light responsiveness
Zm00001d009628_P001	G-box	CACGTC	1964	element involved in light responsiveness
Zm00001d009628_P001	O2-site	GTTGACGTGA	435	element involved in zein metabolism regulation
Zm00001d010232_P001	ABRE3a	TACGTG	1223
Zm00001d010232_P001	ABRE4	CACGTA	1223
Zm00001d010232_P001	G-box	CACGTC	1355	element involved in light responsiveness
Zm00001d010232_P001	O2-site	GATGATGTGG	115	element involved in zein metabolism regulation
Zm00001d010232_P001	O2-site	GATGACATGG	247	element involved in zein metabolism regulation
Zm00001d010232_P002	ABRE3a	TACGTG	1223
Zm00001d010232_P002	ABRE4	CACGTA	1223
Zm00001d010232_P002	G-box	CACGTC	1355	element involved in light responsiveness
Zm00001d010232_P002	O2-site	GATGATGTGG	115	element involved in zein metabolism regulation
Zm00001d010232_P002	O2-site	GATGACATGG	247	element involved in zein metabolism regulation
Zm00001d010232_P003	ABRE3a	TACGTG	1223
Zm00001d010232_P003	ABRE4	CACGTA	1223
Zm00001d010232_P003	G-box	CACGTC	1355	element involved in light responsiveness
Zm00001d010232_P003	O2-site	GATGATGTGG	115	element involved in zein metabolism regulation
Zm00001d010232_P003	O2-site	GATGACATGG	247	element involved in zein metabolism regulation
Zm00001d010232_P004	ABRE3a	TACGTG	1223
Zm00001d010232_P004	ABRE4	CACGTA	1223
Zm00001d010232_P004	G-box	CACGTC	1355	element involved in light responsiveness
Zm00001d010232_P004	O2-site	GATGATGTGG	115	element involved in zein metabolism regulation
Zm00001d010232_P004	O2-site	GATGACATGG	247	element involved in zein metabolism regulation
Zm00001d010232_P005	ABRE3a	TACGTG	1223
Zm00001d010232_P005	ABRE4	CACGTA	1223
Zm00001d010232_P005	G-box	CACGTC	1355	element involved in light responsiveness
Zm00001d010232_P005	O2-site	GATGATGTGG	115	element involved in zein metabolism regulation
Zm00001d010232_P005	O2-site	GATGACATGG	247	element involved in zein metabolism regulation
Zm00001d010232_P006	ABRE3a	TACGTG	1223
Zm00001d010232_P006	ABRE4	CACGTA	1223
Zm00001d010232_P006	G-box	CACGTC	1355	element involved in light responsiveness
Zm00001d010232_P006	O2-site	GATGATGTGG	115	element involved in zein metabolism regulation
Zm00001d010232_P006	O2-site	GATGACATGG	247	element involved in zein metabolism regulation
Zm00001d010232_P007	ABRE3a	TACGTG	1223
Zm00001d010232_P007	ABRE4	CACGTA	1223
Zm00001d010232_P007	G-box	CACGTC	1355	element involved in light responsiveness
Zm00001d010232_P007	O2-site	GATGATGTGG	115	element involved in zein metabolism regulation
Zm00001d010232_P007	O2-site	GATGACATGG	247	element involved in zein metabolism regulation
Zm00001d010233_P001	ARE	AAACCA	678	element essential for the anaerobic induction
Zm00001d010233_P001	G-box	CACGTC	6	element involved in light responsiveness
Zm00001d010233_P001	G-box	CACGTC	315	element involved in light responsiveness
Zm00001d010233_P001	GC-motif	CCCCCG	33	involved in anoxic specific inducibility
Zm00001d010233_P001	GC-motif	CCCCCG	528	involved in anoxic specific inducibility
Zm00001d010233_P002	ARE	AAACCA	678	element essential for the anaerobic induction
Zm00001d010233_P002	G-box	CACGTC	6	element involved in light responsiveness
Zm00001d010233_P002	G-box	CACGTC	315	element involved in light responsiveness
Zm00001d010233_P002	GC-motif	CCCCCG	33	involved in anoxic specific inducibility
Zm00001d010233_P002	GC-motif	CCCCCG	528	involved in anoxic specific inducibility
Zm00001d010233_P003	ARE	AAACCA	678	element essential for the anaerobic induction
Zm00001d010233_P003	G-box	CACGTC	6	element involved in light responsiveness
Zm00001d010233_P003	G-box	CACGTC	315	element involved in light responsiveness
Zm00001d010233_P003	GC-motif	CCCCCG	33	involved in anoxic specific inducibility
Zm00001d010233_P003	GC-motif	CCCCCG	528	involved in anoxic specific inducibility
Zm00001d010233_P004	ARE	AAACCA	678	element essential for the anaerobic induction
Zm00001d010233_P004	G-box	CACGTC	6	element involved in light responsiveness
Zm00001d010233_P004	G-box	CACGTC	315	element involved in light responsiveness
Zm00001d010233_P004	GC-motif	CCCCCG	33	involved in anoxic specific inducibility
Zm00001d010233_P004	GC-motif	CCCCCG	528	involved in anoxic specific inducibility
Zm00001d011323_P001	ARE	AAACCA	808	element essential for the anaerobic induction
Zm00001d011323_P001	ARE	AAACCA	1008	element essential for the anaerobic induction
Zm00001d011323_P001	ARE	AAACCA	1033	element essential for the anaerobic induction
Zm00001d011323_P001	ARE	AAACCA	1371	element essential for the anaerobic induction
Zm00001d011748_P001	ARE	AAACCA	1397	element essential for the anaerobic induction
Zm00001d011748_P001	DRE1	ACCGAGA	1453
Zm00001d011748_P001	GC-motif	CCCCCG	96	involved in anoxic specific inducibility
Zm00001d011748_P001	TATA-box	TATAAGAA	861	element around -30 of transcription start
Zm00001d013258_P001	ABRE3a	TACGTG	237
Zm00001d013258_P001	ABRE4	CACGTA	237
Zm00001d013258_P001	ARE	AAACCA	100	element essential for the anaerobic induction
Zm00001d013258_P001	ARE	AAACCA	352	element essential for the anaerobic induction
Zm00001d013258_P001	O2-site	GATGACATGG	1297	element involved in zein metabolism regulation
Zm00001d013259_P001	ABRE3a	TACGTG	1010
Zm00001d013259_P001	ABRE4	CACGTA	1010
Zm00001d013259_P001	ARE	AAACCA	122	element essential for the anaerobic induction
Zm00001d013259_P001	ARE	AAACCA	210	element essential for the anaerobic induction
Zm00001d013259_P001	ARE	AAACCA	1031	element essential for the anaerobic induction
Zm00001d013259_P001	ARE	AAACCA	1228	element essential for the anaerobic induction
Zm00001d013259_P001	G-box	CACGTC	824	element involved in light responsiveness
Zm00001d013259_P001	I-box	gGATAAGGTG	1701	a light responsive element
Zm00001d013259_P001	I-box	gGATAAGGTG	1920	a light responsive element
Zm00001d013259_P002	ABRE3a	TACGTG	1010
Zm00001d013259_P002	ABRE4	CACGTA	1010
Zm00001d013259_P002	ARE	AAACCA	122	element essential for the anaerobic induction
Zm00001d013259_P002	ARE	AAACCA	210	element essential for the anaerobic induction
Zm00001d013259_P002	ARE	AAACCA	1031	element essential for the anaerobic induction
Zm00001d013259_P002	ARE	AAACCA	1228	element essential for the anaerobic induction
Zm00001d013259_P002	G-box	CACGTC	824	element involved in light responsiveness
Zm00001d013259_P002	I-box	gGATAAGGTG	1701	a light responsive element
Zm00001d013259_P002	I-box	gGATAAGGTG	1920	a light responsive element
Zm00001d013259_P003	ABRE3a	TACGTG	1010
Zm00001d013259_P003	ABRE4	CACGTA	1010
Zm00001d013259_P003	ARE	AAACCA	122	element essential for the anaerobic induction
Zm00001d013259_P003	ARE	AAACCA	210	element essential for the anaerobic induction
Zm00001d013259_P003	ARE	AAACCA	1031	element essential for the anaerobic induction
Zm00001d013259_P003	ARE	AAACCA	1228	element essential for the anaerobic induction
Zm00001d013259_P003	G-box	CACGTC	824	element involved in light responsiveness
Zm00001d013259_P003	I-box	gGATAAGGTG	1701	a light responsive element
Zm00001d013259_P003	I-box	gGATAAGGTG	1920	a light responsive element
Zm00001d013259_P004	ABRE3a	TACGTG	1010
Zm00001d013259_P004	ABRE4	CACGTA	1010
Zm00001d013259_P004	ARE	AAACCA	122	element essential for the anaerobic induction
Zm00001d013259_P004	ARE	AAACCA	210	element essential for the anaerobic induction
Zm00001d013259_P004	ARE	AAACCA	1031	element essential for the anaerobic induction
Zm00001d013259_P004	ARE	AAACCA	1228	element essential for the anaerobic induction
Zm00001d013259_P004	G-box	CACGTC	824	element involved in light responsiveness
Zm00001d013259_P004	I-box	gGATAAGGTG	1701	a light responsive element
Zm00001d013259_P004	I-box	gGATAAGGTG	1920	a light responsive element
Zm00001d013792_P001	ARE	AAACCA	249	element essential for the anaerobic induction
Zm00001d013792_P001	ARE	AAACCA	1957	element essential for the anaerobic induction
Zm00001d013792_P001	GC-motif	CCCCCG	1412	involved in anoxic specific inducibility
Zm00001d015381_P001	ABRE2	CCACGTGG	94
Zm00001d015381_P001	ARE	AAACCA	263	element essential for the anaerobic induction
Zm00001d015381_P001	ARE	AAACCA	289	element essential for the anaerobic induction
Zm00001d015381_P001	G-box	CACGAC	280	element involved in light responsiveness
Zm00001d015381_P001	G-box	CACGAC	548	element involved in light responsiveness
Zm00001d015381_P001	G-box	CACGAC	841	element involved in light responsiveness
Zm00001d015381_P001	GC-motif	CCCCCG	1240	involved in anoxic specific inducibility
Zm00001d015775_P001	ABRE3a	TACGTG	243
Zm00001d015775_P001	ABRE4	CACGTA	243
Zm00001d015775_P001	ARE	AAACCA	37	element essential for the anaerobic induction
Zm00001d015775_P001	ARE	AAACCA	480	element essential for the anaerobic induction
Zm00001d015775_P001	ARE	AAACCA	1690	element essential for the anaerobic induction
Zm00001d016650_P001	DRE1	ACCGAGA	793
Zm00001d016650_P001	G-box	CACGTC	1498	element involved in light responsiveness
Zm00001d016650_P001	GC-motif	CCCCCG	272	involved in anoxic specific inducibility
Zm00001d016650_P001	O2-site	GATGACATGG	817	element involved in zein metabolism regulation
Zm00001d016650_P001	O2-site	GATGATGTGG	1699	element involved in zein metabolism regulation
Zm00001d016791_P001	ARE	AAACCA	690	element essential for the anaerobic induction
Zm00001d016791_P001	G-box	CACGAC	72	element involved in light responsiveness
Zm00001d016791_P001	G-box	CACGAC	933	element involved in light responsiveness
Zm00001d016791_P001	O2-site	GATGATGTGG	313	element involved in zein metabolism regulation
Zm00001d016791_P001	O2-site	GATGACATGG	1673	element involved in zein metabolism regulation
Zm00001d016791_P001	TATA-box	TATAAGAA	236	element around -30 of transcription start
Zm00001d016791_P001	TATA-box	TATAAGAA	1326	element around -30 of transcription start
Zm00001d016957_P001	G-box	CACGAC	387	element involved in light responsiveness
Zm00001d016957_P001	G-box	CACGAC	461	element involved in light responsiveness
Zm00001d016957_P001	GC-motif	CCCCCG	393	involved in anoxic specific inducibility
Zm00001d016957_P001	GC-motif	CCCCCG	430	involved in anoxic specific inducibility
Zm00001d016957_P001	GC-motif	CCCCCG	478	involved in anoxic specific inducibility
Zm00001d016957_P001	TATA-box	TATAAGAA	1238	element around -30 of transcription start
Zm00001d016957_P002	G-box	CACGAC	387	element involved in light responsiveness
Zm00001d016957_P002	G-box	CACGAC	461	element involved in light responsiveness
Zm00001d016957_P002	GC-motif	CCCCCG	393	involved in anoxic specific inducibility
Zm00001d016957_P002	GC-motif	CCCCCG	430	involved in anoxic specific inducibility
Zm00001d016957_P002	GC-motif	CCCCCG	478	involved in anoxic specific inducibility
Zm00001d016957_P002	TATA-box	TATAAGAA	1238	element around -30 of transcription start
Zm00001d016957_P003	G-box	CACGAC	387	element involved in light responsiveness
Zm00001d016957_P003	G-box	CACGAC	461	element involved in light responsiveness
Zm00001d016957_P003	GC-motif	CCCCCG	393	involved in anoxic specific inducibility
Zm00001d016957_P003	GC-motif	CCCCCG	430	involved in anoxic specific inducibility
Zm00001d016957_P003	GC-motif	CCCCCG	478	involved in anoxic specific inducibility
Zm00001d016957_P003	TATA-box	TATAAGAA	1238	element around -30 of transcription start
Zm00001d017614_P001	ABRE3a	TACGTG	1111
Zm00001d017614_P001	ABRE4	CACGTA	1111
Zm00001d017614_P001	ARE	AAACCA	346	element essential for the anaerobic induction
Zm00001d017614_P001	ARE	AAACCA	1393	element essential for the anaerobic induction
Zm00001d017614_P001	G-box	CACGAC	797	element involved in light responsiveness
Zm00001d017614_P001	G-box	CACGAC	1369	element involved in light responsiveness
Zm00001d017614_P001	GC-motif	CCCCCG	1825	involved in anoxic specific inducibility
Zm00001d017614_P002	ABRE3a	TACGTG	1111
Zm00001d017614_P002	ABRE4	CACGTA	1111
Zm00001d017614_P002	ARE	AAACCA	346	element essential for the anaerobic induction
Zm00001d017614_P002	ARE	AAACCA	1393	element essential for the anaerobic induction
Zm00001d017614_P002	G-box	CACGAC	797	element involved in light responsiveness
Zm00001d017614_P002	G-box	CACGAC	1369	element involved in light responsiveness
Zm00001d017614_P002	GC-motif	CCCCCG	1825	involved in anoxic specific inducibility
Zm00001d017614_P003	ABRE3a	TACGTG	1111
Zm00001d017614_P003	ABRE4	CACGTA	1111
Zm00001d017614_P003	ARE	AAACCA	346	element essential for the anaerobic induction
Zm00001d017614_P003	ARE	AAACCA	1393	element essential for the anaerobic induction
Zm00001d017614_P003	G-box	CACGAC	797	element involved in light responsiveness
Zm00001d017614_P003	G-box	CACGAC	1369	element involved in light responsiveness
Zm00001d017614_P003	GC-motif	CCCCCG	1825	involved in anoxic specific inducibility
Zm00001d017614_P004	ABRE3a	TACGTG	1111
Zm00001d017614_P004	ABRE4	CACGTA	1111
Zm00001d017614_P004	ARE	AAACCA	346	element essential for the anaerobic induction
Zm00001d017614_P004	ARE	AAACCA	1393	element essential for the anaerobic induction
Zm00001d017614_P004	G-box	CACGAC	797	element involved in light responsiveness
Zm00001d017614_P004	G-box	CACGAC	1369	element involved in light responsiveness
Zm00001d017614_P004	GC-motif	CCCCCG	1825	involved in anoxic specific inducibility
Zm00001d017932_P001	ABRE3a	TACGTG	152
Zm00001d017932_P001	ABRE4	CACGTA	152
Zm00001d017932_P001	ARE	AAACCA	393	element essential for the anaerobic induction
Zm00001d017932_P001	ARE	AAACCA	549	element essential for the anaerobic induction
Zm00001d017932_P001	G-box	CACGTC	1575	element involved in light responsiveness
Zm00001d017932_P001	GC-motif	CCCCCG	1909	involved in anoxic specific inducibility
Zm00001d017932_P002	ABRE3a	TACGTG	152
Zm00001d017932_P002	ABRE4	CACGTA	152
Zm00001d017932_P002	ARE	AAACCA	393	element essential for the anaerobic induction
Zm00001d017932_P002	ARE	AAACCA	549	element essential for the anaerobic induction
Zm00001d017932_P002	G-box	CACGTC	1575	element involved in light responsiveness
Zm00001d017932_P002	GC-motif	CCCCCG	1909	involved in anoxic specific inducibility
Zm00001d017932_P003	ABRE3a	TACGTG	152
Zm00001d017932_P003	ABRE4	CACGTA	152
Zm00001d017932_P003	ARE	AAACCA	393	element essential for the anaerobic induction
Zm00001d017932_P003	ARE	AAACCA	549	element essential for the anaerobic induction
Zm00001d017932_P003	G-box	CACGTC	1575	element involved in light responsiveness
Zm00001d017932_P003	GC-motif	CCCCCG	1909	involved in anoxic specific inducibility
Zm00001d017932_P004	ABRE3a	TACGTG	749
Zm00001d017932_P004	ABRE3a	TACGTG	1749
Zm00001d017932_P004	ABRE4	CACGTA	749
Zm00001d017932_P004	ABRE4	CACGTA	1749
Zm00001d017932_P004	ARE	AAACCA	642	element essential for the anaerobic induction
Zm00001d017932_P004	ARE	AAACCA	1340	element essential for the anaerobic induction
Zm00001d017932_P004	ARE	AAACCA	1412	element essential for the anaerobic induction
Zm00001d017932_P004	DRE1	ACCGAGA	510
Zm00001d017932_P004	DRE1	ACCGAGA	1694
Zm00001d017932_P004	G-box	CACGTC	253	element involved in light responsiveness
Zm00001d017932_P004	G-box	CACGTC	941	element involved in light responsiveness
Zm00001d017932_P004	O2-site	GATGA(C/T)(A/G)TG(A/G)	106	element involved in zein metabolism regulation
Zm00001d018142_P001	ABRE3a	TACGTG	862
Zm00001d018142_P001	ABRE4	CACGTA	862
Zm00001d018142_P001	ARE	AAACCA	793	element essential for the anaerobic induction
Zm00001d018142_P001	ARE	AAACCA	937	element essential for the anaerobic induction
Zm00001d018142_P001	ARE	AAACCA	1340	element essential for the anaerobic induction
Zm00001d018142_P001	G-box	CACGTC	1315	element involved in light responsiveness
Zm00001d018142_P001	G-box	CACGAC	1702	element involved in light responsiveness
Zm00001d018142_P001	G-box	CACGAC	1825	element involved in light responsiveness
Zm00001d018142_P001	GC-motif	CCCCCG	995	involved in anoxic specific inducibility
Zm00001d018142_P001	I-box	cGATAAGGCG	760	a light responsive element
Zm00001d018142_P001	O2-site	GTTGACGTGA	807	element involved in zein metabolism regulation
Zm00001d018142_P001	O2-site	GATGATGTGG	1680	element involved in zein metabolism regulation
Zm00001d018142_P002	ABRE3a	TACGTG	862
Zm00001d018142_P002	ABRE4	CACGTA	862
Zm00001d018142_P002	ARE	AAACCA	793	element essential for the anaerobic induction
Zm00001d018142_P002	ARE	AAACCA	937	element essential for the anaerobic induction
Zm00001d018142_P002	ARE	AAACCA	1340	element essential for the anaerobic induction
Zm00001d018142_P002	G-box	CACGTC	1315	element involved in light responsiveness
Zm00001d018142_P002	G-box	CACGAC	1702	element involved in light responsiveness
Zm00001d018142_P002	G-box	CACGAC	1825	element involved in light responsiveness
Zm00001d018142_P002	GC-motif	CCCCCG	995	involved in anoxic specific inducibility
Zm00001d018142_P002	I-box	cGATAAGGCG	760	a light responsive element
Zm00001d018142_P002	O2-site	GTTGACGTGA	807	element involved in zein metabolism regulation
Zm00001d018142_P002	O2-site	GATGATGTGG	1680	element involved in zein metabolism regulation
Zm00001d018587_P001	G-box	CACGTC	1149	element involved in light responsiveness
Zm00001d018587_P001	G-box	CACGAC	1362	element involved in light responsiveness
Zm00001d018587_P001	GC-motif	CCCCCG	670	involved in anoxic specific inducibility
Zm00001d018587_P001	O2-site	GATGA(C/T)(A/G)TG(A/G)	467	element involved in zein metabolism regulation
Zm00001d018587_P001	O2-site	GATGATGTGG	1262	element involved in zein metabolism regulation
Zm00001d018667_P001	ARE	AAACCA	712	element essential for the anaerobic induction
Zm00001d018667_P002	ARE	AAACCA	360	element essential for the anaerobic induction
Zm00001d018667_P003	ARE	AAACCA	712	element essential for the anaerobic induction
Zm00001d018667_P004	ARE	AAACCA	712	element essential for the anaerobic induction
Zm00001d018667_P005	ARE	AAACCA	712	element essential for the anaerobic induction
Zm00001d018667_P006	ARE	AAACCA	712	element essential for the anaerobic induction
Zm00001d018667_P009	ARE	AAACCA	360	element essential for the anaerobic induction
Zm00001d018667_P012	ARE	AAACCA	360	element essential for the anaerobic induction
Zm00001d018767_P001	ARE	AAACCA	903	element essential for the anaerobic induction
Zm00001d018767_P001	GC-motif	CCCCCG	1381	involved in anoxic specific inducibility
Zm00001d019189_P001	G-box	CACGTC	405	element involved in light responsiveness
Zm00001d019189_P001	G-box	CACGAC	618	element involved in light responsiveness
Zm00001d019189_P001	O2-site	GATGATGTGG	512	element involved in zein metabolism regulation
Zm00001d019189_P003	ARE	AAACCA	326	element essential for the anaerobic induction
Zm00001d019189_P003	G-box	CACGAC	684	element involved in light responsiveness
Zm00001d019189_P003	G-box	CACGAC	693	element involved in light responsiveness
Zm00001d019189_P003	G-box	CACGTC	1158	element involved in light responsiveness
Zm00001d019189_P003	G-box	CACGAC	1371	element involved in light responsiveness
Zm00001d019189_P003	GC-motif	CCCCCG	679	involved in anoxic specific inducibility
Zm00001d019189_P003	O2-site	GATGA(C/T)(A/G)TG(A/G)	476	element involved in zein metabolism regulation
Zm00001d019189_P003	O2-site	GATGATGTGG	1265	element involved in zein metabolism regulation
Zm00001d019213_P001	ABRE3a	TACGTG	844
Zm00001d019213_P001	ABRE3a	TACGTG	1005
Zm00001d019213_P001	ABRE4	CACGTA	844
Zm00001d019213_P001	ABRE4	CACGTA	1005
Zm00001d019213_P001	DRE1	ACCGAGA	717
Zm00001d019213_P001	G-box	CACGAC	318	element involved in light responsiveness
Zm00001d019214_P001	ABRE3a	TACGTG	1785
Zm00001d019214_P001	ABRE4	CACGTA	1785
Zm00001d019214_P001	ARE	AAACCA	2	element essential for the anaerobic induction
Zm00001d019214_P001	G-box	CACGAC	206	element involved in light responsiveness
Zm00001d019214_P001	G-box	CACGTC	1260	element involved in light responsiveness
Zm00001d019214_P001	O2-site	GATGATGTGG	1291	element involved in zein metabolism regulation
Zm00001d019214_P001	O2-site	GTTGACGTGA	1955	element involved in zein metabolism regulation
Zm00001d019214_P001	TATA-box	TATAAGAA	1276	element around -30 of transcription start
Zm00001d019289_P001	ABRE3a	TACGTG	635
Zm00001d019289_P001	ABRE4	CACGTA	635
Zm00001d019289_P001	ARE	AAACCA	1789	element essential for the anaerobic induction
Zm00001d019289_P001	ARE	AAACCA	1926	element essential for the anaerobic induction
Zm00001d019289_P001	DRE1	ACCGAGA	844
Zm00001d019289_P001	G-box	CACGTC	204	element involved in light responsiveness
Zm00001d019289_P001	G-box	CACGAC	698	element involved in light responsiveness
Zm00001d019289_P001	G-box	CACGAC	1080	element involved in light responsiveness
Zm00001d019289_P001	GC-motif	CCCCCG	1225	involved in anoxic specific inducibility
Zm00001d019289_P001	O2-site	GATGA(C/T)(A/G)TG(A/G)	31	element involved in zein metabolism regulation
Zm00001d020114_P001	G-box	CACGTC	1216	element involved in light responsiveness
Zm00001d020114_P001	G-box	CACGAC	1362	element involved in light responsiveness
Zm00001d020114_P001	GC-motif	CCCCCG	738	involved in anoxic specific inducibility
Zm00001d021057_P001	ARE	AAACCA	452	element essential for the anaerobic induction
Zm00001d021057_P001	GC-motif	CCCCCG	1445	involved in anoxic specific inducibility
Zm00001d021057_P001	O2-site	GATGA(C/T)(A/G)TG(A/G)	476	element involved in zein metabolism regulation
Zm00001d021057_P001	O2-site	GATGATGTGG	1094	element involved in zein metabolism regulation
Zm00001d021057_P001	O2-site	GATGACATGG	1225	element involved in zein metabolism regulation
Zm00001d021057_P002	ARE	AAACCA	452	element essential for the anaerobic induction
Zm00001d021057_P002	GC-motif	CCCCCG	1445	involved in anoxic specific inducibility
Zm00001d021057_P002	O2-site	GATGA(C/T)(A/G)TG(A/G)	476	element involved in zein metabolism regulation
Zm00001d021057_P002	O2-site	GATGATGTGG	1094	element involved in zein metabolism regulation
Zm00001d021057_P002	O2-site	GATGACATGG	1225	element involved in zein metabolism regulation
Zm00001d022088_P001	ARE	AAACCA	754	element essential for the anaerobic induction
Zm00001d022088_P001	ARE	AAACCA	794	element essential for the anaerobic induction
Zm00001d022088_P001	ARE	AAACCA	1237	element essential for the anaerobic induction
Zm00001d022088_P001	ARE	AAACCA	1574	element essential for the anaerobic induction
Zm00001d022088_P001	ARE	AAACCA	1794	element essential for the anaerobic induction
Zm00001d022088_P001	ARE	AAACCA	1803	element essential for the anaerobic induction
Zm00001d022088_P001	G-box	CACGTC	1372	element involved in light responsiveness
Zm00001d022088_P001	G-box	CACGAC	1775	element involved in light responsiveness
Zm00001d022088_P001	G-box	CACGTC	1936	element involved in light responsiveness
Zm00001d022088_P001	GC-motif	CCCCCG	336	involved in anoxic specific inducibility
Zm00001d022088_P001	GC-motif	CCCCCG	1756	involved in anoxic specific inducibility
Zm00001d022088_P001	O2-site	GATGATGTGG	1097	element involved in zein metabolism regulation
Zm00001d022088_P001	O2-site	GTTGACGTGA	1287	element involved in zein metabolism regulation
Zm00001d022088_P001	O2-site	GTTGACGTGA	1369	element involved in zein metabolism regulation
Zm00001d022088_P002	ARE	AAACCA	754	element essential for the anaerobic induction
Zm00001d022088_P002	ARE	AAACCA	794	element essential for the anaerobic induction
Zm00001d022088_P002	ARE	AAACCA	1237	element essential for the anaerobic induction
Zm00001d022088_P002	ARE	AAACCA	1574	element essential for the anaerobic induction
Zm00001d022088_P002	ARE	AAACCA	1794	element essential for the anaerobic induction
Zm00001d022088_P002	ARE	AAACCA	1803	element essential for the anaerobic induction
Zm00001d022088_P002	G-box	CACGTC	1372	element involved in light responsiveness
Zm00001d022088_P002	G-box	CACGAC	1775	element involved in light responsiveness
Zm00001d022088_P002	G-box	CACGTC	1936	element involved in light responsiveness
Zm00001d022088_P002	GC-motif	CCCCCG	336	involved in anoxic specific inducibility
Zm00001d022088_P002	GC-motif	CCCCCG	1756	involved in anoxic specific inducibility
Zm00001d022088_P002	O2-site	GATGATGTGG	1097	element involved in zein metabolism regulation
Zm00001d022088_P002	O2-site	GTTGACGTGA	1287	element involved in zein metabolism regulation
Zm00001d022088_P002	O2-site	GTTGACGTGA	1369	element involved in zein metabolism regulation
Zm00001d022088_P003	ARE	AAACCA	1311	element essential for the anaerobic induction
Zm00001d022088_P003	G-box	CACGAC	360	element involved in light responsiveness
Zm00001d022088_P004	ARE	AAACCA	754	element essential for the anaerobic induction
Zm00001d022088_P004	ARE	AAACCA	794	element essential for the anaerobic induction
Zm00001d022088_P004	ARE	AAACCA	1237	element essential for the anaerobic induction
Zm00001d022088_P004	ARE	AAACCA	1574	element essential for the anaerobic induction
Zm00001d022088_P004	ARE	AAACCA	1794	element essential for the anaerobic induction
Zm00001d022088_P004	ARE	AAACCA	1803	element essential for the anaerobic induction
Zm00001d022088_P004	G-box	CACGTC	1372	element involved in light responsiveness
Zm00001d022088_P004	G-box	CACGAC	1775	element involved in light responsiveness
Zm00001d022088_P004	G-box	CACGTC	1936	element involved in light responsiveness
Zm00001d022088_P004	GC-motif	CCCCCG	336	involved in anoxic specific inducibility
Zm00001d022088_P004	GC-motif	CCCCCG	1756	involved in anoxic specific inducibility
Zm00001d022088_P004	O2-site	GATGATGTGG	1097	element involved in zein metabolism regulation
Zm00001d022088_P004	O2-site	GTTGACGTGA	1287	element involved in zein metabolism regulation
Zm00001d022088_P004	O2-site	GTTGACGTGA	1369	element involved in zein metabolism regulation
Zm00001d023736_P001	ABRE3a	TACGTG	360
Zm00001d023736_P001	ABRE3a	TACGTG	381
Zm00001d023736_P001	ABRE3a	TACGTG	1596
Zm00001d023736_P001	ABRE4	CACGTA	360
Zm00001d023736_P001	ABRE4	CACGTA	381
Zm00001d023736_P001	ABRE4	CACGTA	1596
Zm00001d023736_P001	ARE	AAACCA	1312	element essential for the anaerobic induction
Zm00001d023736_P001	ARE	AAACCA	1982	element essential for the anaerobic induction
Zm00001d023736_P001	G-box	CACGTC	1965	element involved in light responsiveness
Zm00001d023736_P001	O2-site	GATGACATGG	894	element involved in zein metabolism regulation
Zm00001d023736_P002	ABRE3a	TACGTG	360
Zm00001d023736_P002	ABRE3a	TACGTG	381
Zm00001d023736_P002	ABRE3a	TACGTG	1596
Zm00001d023736_P002	ABRE4	CACGTA	360
Zm00001d023736_P002	ABRE4	CACGTA	381
Zm00001d023736_P002	ABRE4	CACGTA	1596
Zm00001d023736_P002	ARE	AAACCA	1312	element essential for the anaerobic induction
Zm00001d023736_P002	ARE	AAACCA	1982	element essential for the anaerobic induction
Zm00001d023736_P002	G-box	CACGTC	1965	element involved in light responsiveness
Zm00001d023736_P002	O2-site	GATGACATGG	894	element involved in zein metabolism regulation
Zm00001d023736_P003	ABRE3a	TACGTG	360
Zm00001d023736_P003	ABRE3a	TACGTG	381
Zm00001d023736_P003	ABRE3a	TACGTG	1596
Zm00001d023736_P003	ABRE4	CACGTA	360
Zm00001d023736_P003	ABRE4	CACGTA	381
Zm00001d023736_P003	ABRE4	CACGTA	1596
Zm00001d023736_P003	ARE	AAACCA	1312	element essential for the anaerobic induction
Zm00001d023736_P003	ARE	AAACCA	1982	element essential for the anaerobic induction
Zm00001d023736_P003	G-box	CACGTC	1965	element involved in light responsiveness
Zm00001d023736_P003	O2-site	GATGACATGG	894	element involved in zein metabolism regulation
Zm00001d023739_P001	ARE	AAACCA	1993	element essential for the anaerobic induction
Zm00001d023739_P001	I-box	gGATAAGGTG	37	a light responsive element
Zm00001d023955_P001	ARE	AAACCA	50	element essential for the anaerobic induction
Zm00001d023955_P001	ARE	AAACCA	648	element essential for the anaerobic induction
Zm00001d023955_P001	ARE	AAACCA	882	element essential for the anaerobic induction
Zm00001d023955_P001	ARE	AAACCA	1141	element essential for the anaerobic induction
Zm00001d023955_P001	G-box	CACGTC	117	element involved in light responsiveness
Zm00001d023955_P002	ARE	AAACCA	50	element essential for the anaerobic induction
Zm00001d023955_P002	ARE	AAACCA	648	element essential for the anaerobic induction
Zm00001d023955_P002	ARE	AAACCA	882	element essential for the anaerobic induction
Zm00001d023955_P002	ARE	AAACCA	1141	element essential for the anaerobic induction
Zm00001d023955_P002	G-box	CACGTC	117	element involved in light responsiveness
Zm00001d023955_P003	ARE	AAACCA	50	element essential for the anaerobic induction
Zm00001d023955_P003	ARE	AAACCA	648	element essential for the anaerobic induction
Zm00001d023955_P003	ARE	AAACCA	882	element essential for the anaerobic induction
Zm00001d023955_P003	ARE	AAACCA	1141	element essential for the anaerobic induction
Zm00001d023955_P003	G-box	CACGTC	117	element involved in light responsiveness
Zm00001d023955_P004	ARE	AAACCA	50	element essential for the anaerobic induction
Zm00001d023955_P004	ARE	AAACCA	648	element essential for the anaerobic induction
Zm00001d023955_P004	ARE	AAACCA	882	element essential for the anaerobic induction
Zm00001d023955_P004	ARE	AAACCA	1141	element essential for the anaerobic induction
Zm00001d023955_P004	G-box	CACGTC	117	element involved in light responsiveness
Zm00001d024389_P001	ARE	AAACCA	978	element essential for the anaerobic induction
Zm00001d024389_P001	ARE	AAACCA	1440	element essential for the anaerobic induction
Zm00001d024389_P001	ARE	AAACCA	1448	element essential for the anaerobic induction
Zm00001d024389_P001	G-box	CACGAC	1930	element involved in light responsiveness
Zm00001d024777_P001	ABRE3a	TACGTG	1428
Zm00001d024777_P001	ABRE4	CACGTA	1428
Zm00001d024777_P001	ARE	AAACCA	964	element essential for the anaerobic induction
Zm00001d024777_P001	G-box	CACGTC	544	element involved in light responsiveness
Zm00001d024777_P001	I-box	gGATAAGGTG	1065	a light responsive element
Zm00001d024777_P001	O2-site	GATGACATGG	37	element involved in zein metabolism regulation
Zm00001d025479_P001	ABRE3a	TACGTG	600
Zm00001d025479_P001	ABRE4	CACGTA	600
Zm00001d025479_P001	ARE	AAACCA	49	element essential for the anaerobic induction
Zm00001d025479_P001	ARE	AAACCA	1317	element essential for the anaerobic induction
Zm00001d025479_P001	GC-motif	CCCCCG	1246	involved in anoxic specific inducibility
Zm00001d026239_P004	ABRE3a	TACGTG	922
Zm00001d026239_P004	ABRE4	CACGTA	922
Zm00001d026239_P004	ARE	AAACCA	1208	element essential for the anaerobic induction
Zm00001d026239_P004	G-box	CACGAC	712	element involved in light responsiveness
Zm00001d026239_P004	G-box	CACGAC	1052	element involved in light responsiveness
Zm00001d026239_P004	G-box	CACGAC	1489	element involved in light responsiveness
Zm00001d026239_P004	G-box	CACGAC	1565	element involved in light responsiveness
Zm00001d026239_P004	GC-motif	CCCCCG	722	involved in anoxic specific inducibility
Zm00001d026239_P004	GC-motif	CCCCCG	752	involved in anoxic specific inducibility
Zm00001d026239_P004	GC-motif	CCCCCG	1826	involved in anoxic specific inducibility
Zm00001d026239_P007	ABRE3a	TACGTG	922
Zm00001d026239_P007	ABRE4	CACGTA	922
Zm00001d026239_P007	ARE	AAACCA	1208	element essential for the anaerobic induction
Zm00001d026239_P007	G-box	CACGAC	712	element involved in light responsiveness
Zm00001d026239_P007	G-box	CACGAC	1052	element involved in light responsiveness
Zm00001d026239_P007	G-box	CACGAC	1489	element involved in light responsiveness
Zm00001d026239_P007	G-box	CACGAC	1565	element involved in light responsiveness
Zm00001d026239_P007	GC-motif	CCCCCG	722	involved in anoxic specific inducibility
Zm00001d026239_P007	GC-motif	CCCCCG	752	involved in anoxic specific inducibility
Zm00001d026239_P007	GC-motif	CCCCCG	1826	involved in anoxic specific inducibility
Zm00001d026239_P008	ABRE3a	TACGTG	922
Zm00001d026239_P008	ABRE4	CACGTA	922
Zm00001d026239_P008	ARE	AAACCA	1208	element essential for the anaerobic induction
Zm00001d026239_P008	G-box	CACGAC	712	element involved in light responsiveness
Zm00001d026239_P008	G-box	CACGAC	1052	element involved in light responsiveness
Zm00001d026239_P008	G-box	CACGAC	1489	element involved in light responsiveness
Zm00001d026239_P008	G-box	CACGAC	1565	element involved in light responsiveness
Zm00001d026239_P008	GC-motif	CCCCCG	722	involved in anoxic specific inducibility
Zm00001d026239_P008	GC-motif	CCCCCG	752	involved in anoxic specific inducibility
Zm00001d026239_P008	GC-motif	CCCCCG	1826	involved in anoxic specific inducibility
Zm00001d026239_P009	ABRE3a	TACGTG	922
Zm00001d026239_P009	ABRE4	CACGTA	922
Zm00001d026239_P009	ARE	AAACCA	1208	element essential for the anaerobic induction
Zm00001d026239_P009	G-box	CACGAC	712	element involved in light responsiveness
Zm00001d026239_P009	G-box	CACGAC	1052	element involved in light responsiveness
Zm00001d026239_P009	G-box	CACGAC	1489	element involved in light responsiveness
Zm00001d026239_P009	G-box	CACGAC	1565	element involved in light responsiveness
Zm00001d026239_P009	GC-motif	CCCCCG	722	involved in anoxic specific inducibility
Zm00001d026239_P009	GC-motif	CCCCCG	752	involved in anoxic specific inducibility
Zm00001d026239_P009	GC-motif	CCCCCG	1826	involved in anoxic specific inducibility
Zm00001d026239_P010	ABRE3a	TACGTG	922
Zm00001d026239_P010	ABRE4	CACGTA	922
Zm00001d026239_P010	ARE	AAACCA	1208	element essential for the anaerobic induction
Zm00001d026239_P010	G-box	CACGAC	712	element involved in light responsiveness
Zm00001d026239_P010	G-box	CACGAC	1052	element involved in light responsiveness
Zm00001d026239_P010	G-box	CACGAC	1489	element involved in light responsiveness
Zm00001d026239_P010	G-box	CACGAC	1565	element involved in light responsiveness
Zm00001d026239_P010	GC-motif	CCCCCG	722	involved in anoxic specific inducibility
Zm00001d026239_P010	GC-motif	CCCCCG	752	involved in anoxic specific inducibility
Zm00001d026239_P010	GC-motif	CCCCCG	1826	involved in anoxic specific inducibility
Zm00001d026239_P011	ABRE3a	TACGTG	922
Zm00001d026239_P011	ABRE4	CACGTA	922
Zm00001d026239_P011	ARE	AAACCA	1208	element essential for the anaerobic induction
Zm00001d026239_P011	G-box	CACGAC	712	element involved in light responsiveness
Zm00001d026239_P011	G-box	CACGAC	1052	element involved in light responsiveness
Zm00001d026239_P011	G-box	CACGAC	1489	element involved in light responsiveness
Zm00001d026239_P011	G-box	CACGAC	1565	element involved in light responsiveness
Zm00001d026239_P011	GC-motif	CCCCCG	722	involved in anoxic specific inducibility
Zm00001d026239_P011	GC-motif	CCCCCG	752	involved in anoxic specific inducibility
Zm00001d026239_P011	GC-motif	CCCCCG	1826	involved in anoxic specific inducibility
Zm00001d027425_P001	ARE	AAACCA	252	element essential for the anaerobic induction
Zm00001d027425_P001	ARE	AAACCA	315	element essential for the anaerobic induction
Zm00001d027425_P001	G-box	CACGTC	1051	element involved in light responsiveness
Zm00001d027425_P001	G-box	CACGTC	1073	element involved in light responsiveness
Zm00001d027425_P001	GC-motif	CCCCCG	507	involved in anoxic specific inducibility
Zm00001d027425_P001	GC-motif	CCCCCG	543	involved in anoxic specific inducibility
Zm00001d027425_P001	GC-motif	CCCCCG	572	involved in anoxic specific inducibility
Zm00001d027425_P001	GC-motif	CCCCCG	780	involved in anoxic specific inducibility
Zm00001d027425_P001	GC-motif	CCCCCG	984	involved in anoxic specific inducibility
Zm00001d027425_P001	GC-motif	CCCCCG	1012	involved in anoxic specific inducibility
Zm00001d027425_P001	O2-site	GTTGACGTGA	1604	element involved in zein metabolism regulation
Zm00001d027425_P002	ARE	AAACCA	252	element essential for the anaerobic induction
Zm00001d027425_P002	ARE	AAACCA	315	element essential for the anaerobic induction
Zm00001d027425_P002	G-box	CACGTC	1051	element involved in light responsiveness
Zm00001d027425_P002	G-box	CACGTC	1073	element involved in light responsiveness
Zm00001d027425_P002	GC-motif	CCCCCG	507	involved in anoxic specific inducibility
Zm00001d027425_P002	GC-motif	CCCCCG	543	involved in anoxic specific inducibility
Zm00001d027425_P002	GC-motif	CCCCCG	572	involved in anoxic specific inducibility
Zm00001d027425_P002	GC-motif	CCCCCG	780	involved in anoxic specific inducibility
Zm00001d027425_P002	GC-motif	CCCCCG	984	involved in anoxic specific inducibility
Zm00001d027425_P002	GC-motif	CCCCCG	1012	involved in anoxic specific inducibility
Zm00001d027425_P002	O2-site	GTTGACGTGA	1604	element involved in zein metabolism regulation
Zm00001d027955_P001	ARE	AAACCA	1295	element essential for the anaerobic induction
Zm00001d027955_P001	ARE	AAACCA	1399	element essential for the anaerobic induction
Zm00001d027955_P001	G-box	CACGTC	619	element involved in light responsiveness
Zm00001d027955_P001	G-box	CACGTC	801	element involved in light responsiveness
Zm00001d027955_P001	GC-motif	CCCCCG	164	involved in anoxic specific inducibility
Zm00001d027955_P001	GC-motif	CCCCCG	396	involved in anoxic specific inducibility
Zm00001d027957_P001	ARE	AAACCA	872	element essential for the anaerobic induction
Zm00001d027957_P001	ARE	AAACCA	1009	element essential for the anaerobic induction
Zm00001d027957_P001	DRE1	ACCGAGA	1142
Zm00001d027957_P001	G-box	CACGAC	1059	element involved in light responsiveness
Zm00001d027957_P001	O2-site	GATGATGTGG	429	element involved in zein metabolism regulation
Zm00001d027957_P002	ARE	AAACCA	872	element essential for the anaerobic induction
Zm00001d027957_P002	ARE	AAACCA	1009	element essential for the anaerobic induction
Zm00001d027957_P002	DRE1	ACCGAGA	1142
Zm00001d027957_P002	G-box	CACGAC	1059	element involved in light responsiveness
Zm00001d027957_P002	O2-site	GATGATGTGG	429	element involved in zein metabolism regulation
Zm00001d027957_P003	ARE	AAACCA	872	element essential for the anaerobic induction
Zm00001d027957_P003	ARE	AAACCA	1009	element essential for the anaerobic induction
Zm00001d027957_P003	DRE1	ACCGAGA	1142
Zm00001d027957_P003	G-box	CACGAC	1059	element involved in light responsiveness
Zm00001d027957_P003	O2-site	GATGATGTGG	429	element involved in zein metabolism regulation
Zm00001d027957_P004	ARE	AAACCA	872	element essential for the anaerobic induction
Zm00001d027957_P004	ARE	AAACCA	1009	element essential for the anaerobic induction
Zm00001d027957_P004	DRE1	ACCGAGA	1142
Zm00001d027957_P004	G-box	CACGAC	1059	element involved in light responsiveness
Zm00001d027957_P004	O2-site	GATGATGTGG	429	element involved in zein metabolism regulation
Zm00001d027957_P006	ARE	AAACCA	872	element essential for the anaerobic induction
Zm00001d027957_P006	ARE	AAACCA	1009	element essential for the anaerobic induction
Zm00001d027957_P006	DRE1	ACCGAGA	1142
Zm00001d027957_P006	G-box	CACGAC	1059	element involved in light responsiveness
Zm00001d027957_P006	O2-site	GATGATGTGG	429	element involved in zein metabolism regulation
Zm00001d028217_P001	ARE	AAACCA	1027	element essential for the anaerobic induction
Zm00001d028217_P001	G-box	CACGTC	1141	element involved in light responsiveness
Zm00001d028217_P001	I-box	cGATAAGGCG	375	a light responsive element
Zm00001d028217_P001	O2-site	GATGATGTGG	1663	element involved in zein metabolism regulation
Zm00001d028217_P002	ARE	AAACCA	1027	element essential for the anaerobic induction
Zm00001d028217_P002	G-box	CACGTC	1141	element involved in light responsiveness
Zm00001d028217_P002	I-box	cGATAAGGCG	375	a light responsive element
Zm00001d028217_P002	O2-site	GATGATGTGG	1663	element involved in zein metabolism regulation
Zm00001d028217_P003	ARE	AAACCA	1027	element essential for the anaerobic induction
Zm00001d028217_P003	G-box	CACGTC	1141	element involved in light responsiveness
Zm00001d028217_P003	I-box	cGATAAGGCG	375	a light responsive element
Zm00001d028217_P003	O2-site	GATGATGTGG	1663	element involved in zein metabolism regulation
Zm00001d030375_P002	ABRE2	CCACGTGG	166
Zm00001d030375_P002	ARE	AAACCA	614	element essential for the anaerobic induction
Zm00001d030375_P002	ARE	AAACCA	933	element essential for the anaerobic induction
Zm00001d030375_P002	G-box	CACGAC	1065	element involved in light responsiveness
Zm00001d031399_P001	ABRE3a	TACGTG	403
Zm00001d031399_P001	ABRE3a	TACGTG	488
Zm00001d031399_P001	ABRE3a	TACGTG	1508
Zm00001d031399_P001	ABRE4	CACGTA	403
Zm00001d031399_P001	ABRE4	CACGTA	488
Zm00001d031399_P001	ABRE4	CACGTA	1508
Zm00001d031399_P001	ARE	AAACCA	1608	element essential for the anaerobic induction
Zm00001d031399_P001	dOCT	CACGGATC	1149
Zm00001d031399_P001	G-box	CACGTC	967	element involved in light responsiveness
Zm00001d031399_P001	G-box	CACGAC	1066	element involved in light responsiveness
Zm00001d031399_P001	G-box	CACGTC	1086	element involved in light responsiveness
Zm00001d031399_P001	O2-site	GTTGACGTGA	521	element involved in zein metabolism regulation
Zm00001d031399_P001	O2-site	GATGACATGG	1377	element involved in zein metabolism regulation
Zm00001d031591_P001	G-box	CACGAC	686	element involved in light responsiveness
Zm00001d031591_P001	G-box	CACGAC	695	element involved in light responsiveness
Zm00001d031591_P001	G-box	CACGAC	1373	element involved in light responsiveness
Zm00001d031591_P001	GC-motif	CCCCCG	681	involved in anoxic specific inducibility
Zm00001d031591_P001	O2-site	GATGA(C/T)(A/G)TG(A/G)	478	element involved in zein metabolism regulation
Zm00001d031591_P001	O2-site	GATGATGTGG	1273	element involved in zein metabolism regulation
Zm00001d031591_P001	O2-site	GATGA(C/T)(A/G)TG(A/G)	1835	element involved in zein metabolism regulation
Zm00001d031620_P001	G-box	CACGAC	171	element involved in light responsiveness
Zm00001d031620_P001	G-box	CACGTC	796	element involved in light responsiveness
Zm00001d031620_P001	G-box	CACGTC	1452	element involved in light responsiveness
Zm00001d031620_P001	GC-motif	CCCCCG	1575	involved in anoxic specific inducibility
Zm00001d031620_P001	GC-motif	CCCCCG	1798	involved in anoxic specific inducibility
Zm00001d031620_P001	OCT	CGCGGATC	833
Zm00001d031620_P002	G-box	CACGAC	171	element involved in light responsiveness
Zm00001d031620_P002	G-box	CACGTC	796	element involved in light responsiveness
Zm00001d031620_P002	G-box	CACGTC	1452	element involved in light responsiveness
Zm00001d031620_P002	GC-motif	CCCCCG	1575	involved in anoxic specific inducibility
Zm00001d031620_P002	GC-motif	CCCCCG	1798	involved in anoxic specific inducibility
Zm00001d031620_P002	OCT	CGCGGATC	833
Zm00001d031625_P001	ABRE3a	TACGTG	723
Zm00001d031625_P001	ABRE4	CACGTA	723
Zm00001d031625_P001	ARE	AAACCA	95	element essential for the anaerobic induction
Zm00001d031625_P001	DRE1	ACCGAGA	1851
Zm00001d031625_P001	G-box	CACGAC	1947	element involved in light responsiveness
Zm00001d031625_P001	GC-motif	CCCCCG	1660	involved in anoxic specific inducibility
Zm00001d031625_P001	O2-site	GTTGACGTGA	886	element involved in zein metabolism regulation
Zm00001d031625_P001	O2-site	GATGA(C/T)(A/G)TG(A/G)	1354	element involved in zein metabolism regulation
Zm00001d031625_P001	TATA-box	TATAAGAA	164	element around -30 of transcription start
Zm00001d031626_P001	ARE	AAACCA	962	element essential for the anaerobic induction
Zm00001d031626_P001	ARE	AAACCA	1680	element essential for the anaerobic induction
Zm00001d032218_P001	ARE	AAACCA	732	element essential for the anaerobic induction
Zm00001d032218_P001	ARE	AAACCA	1068	element essential for the anaerobic induction
Zm00001d032218_P001	O2-site	GATGACATGG	1031	element involved in zein metabolism regulation
Zm00001d032219_P001	I-box	gGATAAGGTG	199	a light responsive element
Zm00001d033701_P001	ARE	AAACCA	63	element essential for the anaerobic induction
Zm00001d033701_P001	ARE	AAACCA	722	element essential for the anaerobic induction
Zm00001d033701_P001	ARE	AAACCA	764	element essential for the anaerobic induction
Zm00001d033701_P001	ARE	AAACCA	1173	element essential for the anaerobic induction
Zm00001d033701_P001	G-box	CACGAC	1360	element involved in light responsiveness
Zm00001d034045_P003	ARE	AAACCA	587	element essential for the anaerobic induction
Zm00001d034045_P003	ARE	AAACCA	1004	element essential for the anaerobic induction
Zm00001d034045_P003	ARE	AAACCA	1104	element essential for the anaerobic induction
Zm00001d034045_P003	ARE	AAACCA	1326	element essential for the anaerobic induction
Zm00001d034045_P003	ARE	AAACCA	1639	element essential for the anaerobic induction
Zm00001d034045_P003	G-box	CACGAC	473	element involved in light responsiveness
Zm00001d034045_P003	G-box	CACGTC	1946	element involved in light responsiveness
Zm00001d034045_P004	ARE	AAACCA	587	element essential for the anaerobic induction
Zm00001d034045_P004	ARE	AAACCA	1004	element essential for the anaerobic induction
Zm00001d034045_P004	ARE	AAACCA	1104	element essential for the anaerobic induction
Zm00001d034045_P004	ARE	AAACCA	1326	element essential for the anaerobic induction
Zm00001d034045_P004	ARE	AAACCA	1639	element essential for the anaerobic induction
Zm00001d034045_P004	G-box	CACGAC	473	element involved in light responsiveness
Zm00001d034045_P004	G-box	CACGTC	1946	element involved in light responsiveness
Zm00001d034045_P005	ARE	AAACCA	568	element essential for the anaerobic induction
Zm00001d034045_P007	ARE	AAACCA	587	element essential for the anaerobic induction
Zm00001d034045_P007	ARE	AAACCA	1004	element essential for the anaerobic induction
Zm00001d034045_P007	ARE	AAACCA	1104	element essential for the anaerobic induction
Zm00001d034045_P007	ARE	AAACCA	1326	element essential for the anaerobic induction
Zm00001d034045_P007	ARE	AAACCA	1639	element essential for the anaerobic induction
Zm00001d034045_P007	G-box	CACGAC	473	element involved in light responsiveness
Zm00001d034045_P007	G-box	CACGTC	1946	element involved in light responsiveness
Zm00001d034045_P009	ARE	AAACCA	587	element essential for the anaerobic induction
Zm00001d034045_P009	ARE	AAACCA	1004	element essential for the anaerobic induction
Zm00001d034045_P009	ARE	AAACCA	1104	element essential for the anaerobic induction
Zm00001d034045_P009	ARE	AAACCA	1326	element essential for the anaerobic induction
Zm00001d034045_P009	ARE	AAACCA	1639	element essential for the anaerobic induction
Zm00001d034045_P009	G-box	CACGAC	473	element involved in light responsiveness
Zm00001d034045_P009	G-box	CACGTC	1946	element involved in light responsiveness
Zm00001d034047_P001	O2-site	GATGACATGG	86	element involved in zein metabolism regulation
Zm00001d034047_P003	ARE	AAACCA	628	element essential for the anaerobic induction
Zm00001d034047_P003	G-box	CACGAC	63	element involved in light responsiveness
Zm00001d034047_P003	G-box	CACGAC	793	element involved in light responsiveness
Zm00001d034047_P003	G-box	CACGTC	1138	element involved in light responsiveness
Zm00001d034047_P005	ARE	AAACCA	628	element essential for the anaerobic induction
Zm00001d034047_P005	G-box	CACGAC	63	element involved in light responsiveness
Zm00001d034047_P005	G-box	CACGAC	793	element involved in light responsiveness
Zm00001d034047_P005	G-box	CACGTC	1138	element involved in light responsiveness
Zm00001d034047_P006	ARE	AAACCA	628	element essential for the anaerobic induction
Zm00001d034047_P006	G-box	CACGAC	63	element involved in light responsiveness
Zm00001d034047_P006	G-box	CACGAC	793	element involved in light responsiveness
Zm00001d034047_P006	G-box	CACGTC	1138	element involved in light responsiveness
Zm00001d034047_P007	ARE	AAACCA	628	element essential for the anaerobic induction
Zm00001d034047_P007	G-box	CACGAC	63	element involved in light responsiveness
Zm00001d034047_P007	G-box	CACGAC	793	element involved in light responsiveness
Zm00001d034047_P007	G-box	CACGTC	1138	element involved in light responsiveness
Zm00001d034047_P011	ARE	AAACCA	628	element essential for the anaerobic induction
Zm00001d034047_P011	G-box	CACGAC	63	element involved in light responsiveness
Zm00001d034047_P011	G-box	CACGAC	793	element involved in light responsiveness
Zm00001d034047_P011	G-box	CACGTC	1138	element involved in light responsiveness
Zm00001d034047_P012	ARE	AAACCA	628	element essential for the anaerobic induction
Zm00001d034047_P012	G-box	CACGAC	63	element involved in light responsiveness
Zm00001d034047_P012	G-box	CACGAC	793	element involved in light responsiveness
Zm00001d034047_P012	G-box	CACGTC	1138	element involved in light responsiveness
Zm00001d035053_P001	ABRE3a	TACGTG	315
Zm00001d035053_P001	ABRE4	CACGTA	315
Zm00001d035053_P001	ARE	AAACCA	254	element essential for the anaerobic induction
Zm00001d035053_P001	ARE	AAACCA	1390	element essential for the anaerobic induction
Zm00001d035053_P001	G-box	CACGTC	408	element involved in light responsiveness
Zm00001d035053_P001	G-box	CACGTC	1613	element involved in light responsiveness
Zm00001d035053_P001	O2-site	GTTGACGTGA	405	element involved in zein metabolism regulation
Zm00001d035053_P002	ABRE3a	TACGTG	315
Zm00001d035053_P002	ABRE4	CACGTA	315
Zm00001d035053_P002	ARE	AAACCA	254	element essential for the anaerobic induction
Zm00001d035053_P002	ARE	AAACCA	1390	element essential for the anaerobic induction
Zm00001d035053_P002	G-box	CACGTC	408	element involved in light responsiveness
Zm00001d035053_P002	G-box	CACGTC	1613	element involved in light responsiveness
Zm00001d035053_P002	O2-site	GTTGACGTGA	405	element involved in zein metabolism regulation
Zm00001d035053_P003	ABRE3a	TACGTG	6
Zm00001d035053_P003	ABRE4	CACGTA	6
Zm00001d035053_P003	ARE	AAACCA	1081	element essential for the anaerobic induction
Zm00001d035053_P003	G-box	CACGTC	99	element involved in light responsiveness
Zm00001d035053_P003	G-box	CACGTC	1304	element involved in light responsiveness
Zm00001d035053_P003	G-box	CACGTC	1815	element involved in light responsiveness
Zm00001d035053_P003	O2-site	GTTGACGTGA	96	element involved in zein metabolism regulation
Zm00001d036210_P001	ARE	AAACCA	1292	element essential for the anaerobic induction
Zm00001d036210_P001	ATC-motif	TGCTATCCG	884	a conserved DNA module involved in light responsiveness
Zm00001d036210_P001	GC-motif	CCCCCG	1559	involved in anoxic specific inducibility
Zm00001d036210_P001	GC-motif	CCCCCG	1688	involved in anoxic specific inducibility
Zm00001d036210_P001	O2-site	GATGATGTGG	1806	element involved in zein metabolism regulation
Zm00001d036279_P001	ARE	AAACCA	194	element essential for the anaerobic induction
Zm00001d036279_P001	ARE	AAACCA	229	element essential for the anaerobic induction
Zm00001d036279_P001	ARE	AAACCA	935	element essential for the anaerobic induction
Zm00001d036279_P001	G-box	CACGAC	1460	element involved in light responsiveness
Zm00001d036279_P001	I-box	gGATAAGGTG	1074	a light responsive element
Zm00001d036425_P001	ARE	AAACCA	69	element essential for the anaerobic induction
Zm00001d036425_P001	dOCT	CACGGATC	1693
Zm00001d036425_P001	DRE1	ACCGAGA	58
Zm00001d036425_P001	DRE1	ACCGAGA	770
Zm00001d036425_P001	G-box	CACGTC	32	element involved in light responsiveness
Zm00001d036425_P001	G-box	CACGAC	980	element involved in light responsiveness
Zm00001d036425_P001	G-box	CACGTC	1316	element involved in light responsiveness
Zm00001d036425_P001	GC-motif	CCCCCG	682	involved in anoxic specific inducibility
Zm00001d036425_P001	GC-motif	CCCCCG	817	involved in anoxic specific inducibility
Zm00001d036425_P001	GC-motif	CCCCCG	1978	involved in anoxic specific inducibility
Zm00001d036425_P001	O2-site	GATGATGTGG	31	element involved in zein metabolism regulation
Zm00001d036425_P001	O2-site	GATGATGTGG	752	element involved in zein metabolism regulation
Zm00001d036425_P001	O2-site	GTTGACGTGA	1313	element involved in zein metabolism regulation
Zm00001d036425_P002	ARE	AAACCA	69	element essential for the anaerobic induction
Zm00001d036425_P002	dOCT	CACGGATC	1693
Zm00001d036425_P002	DRE1	ACCGAGA	58
Zm00001d036425_P002	DRE1	ACCGAGA	770
Zm00001d036425_P002	G-box	CACGTC	32	element involved in light responsiveness
Zm00001d036425_P002	G-box	CACGAC	980	element involved in light responsiveness
Zm00001d036425_P002	G-box	CACGTC	1316	element involved in light responsiveness
Zm00001d036425_P002	GC-motif	CCCCCG	682	involved in anoxic specific inducibility
Zm00001d036425_P002	GC-motif	CCCCCG	817	involved in anoxic specific inducibility
Zm00001d036425_P002	GC-motif	CCCCCG	1978	involved in anoxic specific inducibility
Zm00001d036425_P002	O2-site	GATGATGTGG	31	element involved in zein metabolism regulation
Zm00001d036425_P002	O2-site	GATGATGTGG	752	element involved in zein metabolism regulation
Zm00001d036425_P002	O2-site	GTTGACGTGA	1313	element involved in zein metabolism regulation
Zm00001d037126_P001	ABRE3a	TACGTG	1659
Zm00001d037126_P001	ABRE4	CACGTA	1659
Zm00001d037126_P001	ARE	AAACCA	752	element essential for the anaerobic induction
Zm00001d037126_P001	ARE	AAACCA	901	element essential for the anaerobic induction
Zm00001d037126_P001	ARE	AAACCA	953	element essential for the anaerobic induction
Zm00001d037126_P001	dOCT	CTCGGATC	217
Zm00001d037212_P001	ABRE3a	TACGTG	1196
Zm00001d037212_P001	ABRE4	CACGTA	1196
Zm00001d037212_P001	ARE	AAACCA	269	element essential for the anaerobic induction
Zm00001d037212_P001	ARE	AAACCA	776	element essential for the anaerobic induction
Zm00001d037212_P001	G-box	CACGAC	780	element involved in light responsiveness
Zm00001d037212_P001	G-box	CACGAC	1510	element involved in light responsiveness
Zm00001d037212_P001	G-box	CACGAC	1835	element involved in light responsiveness
Zm00001d037212_P001	G-box	CACGAC	1849	element involved in light responsiveness
Zm00001d037212_P002	ABRE3a	TACGTG	1196
Zm00001d037212_P002	ABRE4	CACGTA	1196
Zm00001d037212_P002	ARE	AAACCA	269	element essential for the anaerobic induction
Zm00001d037212_P002	ARE	AAACCA	776	element essential for the anaerobic induction
Zm00001d037212_P002	G-box	CACGAC	780	element involved in light responsiveness
Zm00001d037212_P002	G-box	CACGAC	1510	element involved in light responsiveness
Zm00001d037212_P002	G-box	CACGAC	1835	element involved in light responsiveness
Zm00001d037212_P002	G-box	CACGAC	1849	element involved in light responsiveness
Zm00001d037212_P003	ABRE3a	TACGTG	1196
Zm00001d037212_P003	ABRE4	CACGTA	1196
Zm00001d037212_P003	ARE	AAACCA	269	element essential for the anaerobic induction
Zm00001d037212_P003	ARE	AAACCA	776	element essential for the anaerobic induction
Zm00001d037212_P003	G-box	CACGAC	780	element involved in light responsiveness
Zm00001d037212_P003	G-box	CACGAC	1510	element involved in light responsiveness
Zm00001d037212_P003	G-box	CACGAC	1835	element involved in light responsiveness
Zm00001d037212_P003	G-box	CACGAC	1849	element involved in light responsiveness
Zm00001d037212_P004	ABRE3a	TACGTG	1196
Zm00001d037212_P004	ABRE4	CACGTA	1196
Zm00001d037212_P004	ARE	AAACCA	269	element essential for the anaerobic induction
Zm00001d037212_P004	ARE	AAACCA	776	element essential for the anaerobic induction
Zm00001d037212_P004	G-box	CACGAC	780	element involved in light responsiveness
Zm00001d037212_P004	G-box	CACGAC	1510	element involved in light responsiveness
Zm00001d037212_P004	G-box	CACGAC	1835	element involved in light responsiveness
Zm00001d037212_P004	G-box	CACGAC	1849	element involved in light responsiveness
Zm00001d037212_P005	ABRE3a	TACGTG	1196
Zm00001d037212_P005	ABRE4	CACGTA	1196
Zm00001d037212_P005	ARE	AAACCA	269	element essential for the anaerobic induction
Zm00001d037212_P005	ARE	AAACCA	776	element essential for the anaerobic induction
Zm00001d037212_P005	G-box	CACGAC	780	element involved in light responsiveness
Zm00001d037212_P005	G-box	CACGAC	1510	element involved in light responsiveness
Zm00001d037212_P005	G-box	CACGAC	1835	element involved in light responsiveness
Zm00001d037212_P005	G-box	CACGAC	1849	element involved in light responsiveness
Zm00001d037212_P006	ABRE3a	TACGTG	1196
Zm00001d037212_P006	ABRE4	CACGTA	1196
Zm00001d037212_P006	ARE	AAACCA	269	element essential for the anaerobic induction
Zm00001d037212_P006	ARE	AAACCA	776	element essential for the anaerobic induction
Zm00001d037212_P006	G-box	CACGAC	780	element involved in light responsiveness
Zm00001d037212_P006	G-box	CACGAC	1510	element involved in light responsiveness
Zm00001d037212_P006	G-box	CACGAC	1835	element involved in light responsiveness
Zm00001d037212_P006	G-box	CACGAC	1849	element involved in light responsiveness
Zm00001d037212_P007	ABRE3a	TACGTG	1196
Zm00001d037212_P007	ABRE4	CACGTA	1196
Zm00001d037212_P007	ARE	AAACCA	269	element essential for the anaerobic induction
Zm00001d037212_P007	ARE	AAACCA	776	element essential for the anaerobic induction
Zm00001d037212_P007	G-box	CACGAC	780	element involved in light responsiveness
Zm00001d037212_P007	G-box	CACGAC	1510	element involved in light responsiveness
Zm00001d037212_P007	G-box	CACGAC	1835	element involved in light responsiveness
Zm00001d037212_P007	G-box	CACGAC	1849	element involved in light responsiveness
Zm00001d037212_P012	ABRE3a	TACGTG	1196
Zm00001d037212_P012	ABRE4	CACGTA	1196
Zm00001d037212_P012	ARE	AAACCA	269	element essential for the anaerobic induction
Zm00001d037212_P012	ARE	AAACCA	776	element essential for the anaerobic induction
Zm00001d037212_P012	G-box	CACGAC	780	element involved in light responsiveness
Zm00001d037212_P012	G-box	CACGAC	1510	element involved in light responsiveness
Zm00001d037212_P012	G-box	CACGAC	1835	element involved in light responsiveness
Zm00001d037212_P012	G-box	CACGAC	1849	element involved in light responsiveness
Zm00001d037737_P001	ABRE3a	TACGTG	1636
Zm00001d037737_P001	ABRE4	CACGTA	1636
Zm00001d037737_P001	ARE	AAACCA	1552	element essential for the anaerobic induction
Zm00001d037737_P001	G-box	CACGTC	1288	element involved in light responsiveness
Zm00001d037737_P002	ABRE3a	TACGTG	1636
Zm00001d037737_P002	ABRE4	CACGTA	1636
Zm00001d037737_P002	ARE	AAACCA	1552	element essential for the anaerobic induction
Zm00001d037737_P002	G-box	CACGTC	1288	element involved in light responsiveness
Zm00001d037737_P003	ABRE3a	TACGTG	1636
Zm00001d037737_P003	ABRE4	CACGTA	1636
Zm00001d037737_P003	ARE	AAACCA	1552	element essential for the anaerobic induction
Zm00001d037737_P003	G-box	CACGTC	1288	element involved in light responsiveness
Zm00001d038015_P001	ABRE3a	TACGTG	534
Zm00001d038015_P001	ABRE4	CACGTA	534
Zm00001d038015_P001	ARE	AAACCA	965	element essential for the anaerobic induction
Zm00001d038015_P001	ARE	AAACCA	1430	element essential for the anaerobic induction
Zm00001d038015_P001	ARE	AAACCA	1745	element essential for the anaerobic induction
Zm00001d038015_P001	ARE	AAACCA	1816	element essential for the anaerobic induction
Zm00001d038015_P001	G-box	CACGTC	1885	element involved in light responsiveness
Zm00001d038015_P001	G-box	CACGTC	1921	element involved in light responsiveness
Zm00001d038015_P001	GC-motif	CCCCCG	1702	involved in anoxic specific inducibility
Zm00001d039080_P001	ARE	AAACCA	996	element essential for the anaerobic induction
Zm00001d039080_P001	ARE	AAACCA	1887	element essential for the anaerobic induction
Zm00001d039434_P001	ABRE3a	TACGTG	234
Zm00001d039434_P001	ABRE3a	TACGTG	1682
Zm00001d039434_P001	ABRE4	CACGTA	234
Zm00001d039434_P001	ABRE4	CACGTA	1682
Zm00001d039434_P001	ARE	AAACCA	324	element essential for the anaerobic induction
Zm00001d039434_P001	ARE	AAACCA	1154	element essential for the anaerobic induction
Zm00001d039434_P001	ARE	AAACCA	1476	element essential for the anaerobic induction
Zm00001d039434_P001	G-box	CACGAC	47	element involved in light responsiveness
Zm00001d039434_P001	O2-site	GATGACATGG	774	element involved in zein metabolism regulation
Zm00001d039913_P001	ABRE3a	TACGTG	708
Zm00001d039913_P001	ABRE4	CACGTA	708
Zm00001d039913_P001	ARE	AAACCA	404	element essential for the anaerobic induction
Zm00001d039913_P001	G-box	CACGAC	508	element involved in light responsiveness
Zm00001d039913_P001	G-box	CACGAC	1771	element involved in light responsiveness
Zm00001d039913_P001	GC-motif	CCCCCG	1831	involved in anoxic specific inducibility
Zm00001d039913_P001	I-box	cGATAAGGCG	232	a light responsive element
Zm00001d039913_P001	O2-site	GATGACATGG	193	element involved in zein metabolism regulation
Zm00001d039913_P002	ABRE3a	TACGTG	708
Zm00001d039913_P002	ABRE4	CACGTA	708
Zm00001d039913_P002	ARE	AAACCA	404	element essential for the anaerobic induction
Zm00001d039913_P002	G-box	CACGAC	508	element involved in light responsiveness
Zm00001d039913_P002	G-box	CACGAC	1771	element involved in light responsiveness
Zm00001d039913_P002	GC-motif	CCCCCG	1831	involved in anoxic specific inducibility
Zm00001d039913_P002	I-box	cGATAAGGCG	232	a light responsive element
Zm00001d039913_P002	O2-site	GATGACATGG	193	element involved in zein metabolism regulation
Zm00001d041587_P001	ABRE3a	TACGTG	1163
Zm00001d041587_P001	ABRE4	CACGTA	1163
Zm00001d041587_P001	ARE	AAACCA	1141	element essential for the anaerobic induction
Zm00001d041587_P001	ARE	AAACCA	1286	element essential for the anaerobic induction
Zm00001d041781_P001	ARE	AAACCA	991	element essential for the anaerobic induction
Zm00001d041781_P001	ARE	AAACCA	1214	element essential for the anaerobic induction
Zm00001d041781_P001	ARE	AAACCA	1535	element essential for the anaerobic induction
Zm00001d041781_P001	GC-motif	CCCCCG	48	involved in anoxic specific inducibility
Zm00001d041781_P001	GC-motif	CCCCCG	349	involved in anoxic specific inducibility
Zm00001d041781_P001	GC-motif	CCCCCG	703	involved in anoxic specific inducibility
Zm00001d041781_P001	OCT	CGCGGATC	1722
Zm00001d041781_P002	ARE	AAACCA	402	element essential for the anaerobic induction
Zm00001d041781_P002	ARE	AAACCA	625	element essential for the anaerobic induction
Zm00001d041781_P002	ARE	AAACCA	946	element essential for the anaerobic induction
Zm00001d041781_P002	ARE	AAACCA	1450	element essential for the anaerobic induction
Zm00001d041781_P002	ARE	AAACCA	1544	element essential for the anaerobic induction
Zm00001d041781_P002	DRE1	ACCGAGA	1563
Zm00001d041781_P002	GC-motif	CCCCCG	114	involved in anoxic specific inducibility
Zm00001d041781_P002	OCT	CGCGGATC	1133
Zm00001d041781_P003	ARE	AAACCA	402	element essential for the anaerobic induction
Zm00001d041781_P003	ARE	AAACCA	625	element essential for the anaerobic induction
Zm00001d041781_P003	ARE	AAACCA	946	element essential for the anaerobic induction
Zm00001d041781_P003	ARE	AAACCA	1450	element essential for the anaerobic induction
Zm00001d041781_P003	ARE	AAACCA	1544	element essential for the anaerobic induction
Zm00001d041781_P003	DRE1	ACCGAGA	1563
Zm00001d041781_P003	GC-motif	CCCCCG	114	involved in anoxic specific inducibility
Zm00001d041781_P003	OCT	CGCGGATC	1133
Zm00001d041781_P004	ARE	AAACCA	402	element essential for the anaerobic induction
Zm00001d041781_P004	ARE	AAACCA	625	element essential for the anaerobic induction
Zm00001d041781_P004	ARE	AAACCA	946	element essential for the anaerobic induction
Zm00001d041781_P004	ARE	AAACCA	1450	element essential for the anaerobic induction
Zm00001d041781_P004	ARE	AAACCA	1544	element essential for the anaerobic induction
Zm00001d041781_P004	DRE1	ACCGAGA	1563
Zm00001d041781_P004	GC-motif	CCCCCG	114	involved in anoxic specific inducibility
Zm00001d041781_P004	OCT	CGCGGATC	1133
Zm00001d042315_P001	ABRE3a	TACGTG	158
Zm00001d042315_P001	ABRE4	CACGTA	158
Zm00001d042315_P001	ARE	AAACCA	1707	element essential for the anaerobic induction
Zm00001d042315_P001	G-box	CACGTC	129	element involved in light responsiveness
Zm00001d042315_P001	G-box	CACGAC	769	element involved in light responsiveness
Zm00001d042315_P001	G-box	CACGAC	774	element involved in light responsiveness
Zm00001d042315_P001	G-box	CACGAC	1136	element involved in light responsiveness
Zm00001d042315_P001	G-box	CACGTC	1901	element involved in light responsiveness
Zm00001d042550_P001	ABRE3a	TACGTG	976
Zm00001d042550_P001	ABRE4	CACGTA	976
Zm00001d042550_P001	ARE	AAACCA	694	element essential for the anaerobic induction
Zm00001d042550_P001	DRE1	ACCGAGA	802
Zm00001d042550_P001	G-box	CACGAC	1990	element involved in light responsiveness
Zm00001d042550_P001	O2-site	GATGACATGG	63	element involved in zein metabolism regulation
Zm00001d042591_P001	ABRE3a	TACGTG	37
Zm00001d042591_P001	ABRE3a	TACGTG	611
Zm00001d042591_P001	ABRE3a	TACGTG	1380
Zm00001d042591_P001	ABRE4	CACGTA	37
Zm00001d042591_P001	ABRE4	CACGTA	611
Zm00001d042591_P001	ABRE4	CACGTA	1380
Zm00001d042591_P001	ARE	AAACCA	844	element essential for the anaerobic induction
Zm00001d042591_P001	ARE	AAACCA	1837	element essential for the anaerobic induction
Zm00001d042591_P001	DRE1	ACCGAGA	338
Zm00001d042591_P001	DRE1	ACCGAGA	630
Zm00001d042591_P001	G-box	CACGAC	103	element involved in light responsiveness
Zm00001d042591_P001	G-box	CACGTC	121	element involved in light responsiveness
Zm00001d042591_P001	O2-site	GATGACATGG	112	element involved in zein metabolism regulation
Zm00001d042591_P001	O2-site	GATGATGTGG	934	element involved in zein metabolism regulation
Zm00001d042591_P002	ABRE3a	TACGTG	37
Zm00001d042591_P002	ABRE3a	TACGTG	611
Zm00001d042591_P002	ABRE3a	TACGTG	1380
Zm00001d042591_P002	ABRE4	CACGTA	37
Zm00001d042591_P002	ABRE4	CACGTA	611
Zm00001d042591_P002	ABRE4	CACGTA	1380
Zm00001d042591_P002	ARE	AAACCA	844	element essential for the anaerobic induction
Zm00001d042591_P002	ARE	AAACCA	1837	element essential for the anaerobic induction
Zm00001d042591_P002	DRE1	ACCGAGA	338
Zm00001d042591_P002	DRE1	ACCGAGA	630
Zm00001d042591_P002	G-box	CACGAC	103	element involved in light responsiveness
Zm00001d042591_P002	G-box	CACGTC	121	element involved in light responsiveness
Zm00001d042591_P002	O2-site	GATGACATGG	112	element involved in zein metabolism regulation
Zm00001d042591_P002	O2-site	GATGATGTGG	934	element involved in zein metabolism regulation
Zm00001d042618_P001	ARE	AAACCA	456	element essential for the anaerobic induction
Zm00001d042618_P001	ARE	AAACCA	1068	element essential for the anaerobic induction
Zm00001d042618_P001	ARE	AAACCA	1478	element essential for the anaerobic induction
Zm00001d042618_P001	G-box	CACGAC	1615	element involved in light responsiveness
Zm00001d042618_P001	G-box	CACGAC	1620	element involved in light responsiveness
Zm00001d042618_P002	ARE	AAACCA	456	element essential for the anaerobic induction
Zm00001d042618_P002	ARE	AAACCA	1068	element essential for the anaerobic induction
Zm00001d042618_P002	ARE	AAACCA	1478	element essential for the anaerobic induction
Zm00001d042618_P002	G-box	CACGAC	1615	element involved in light responsiveness
Zm00001d042618_P002	G-box	CACGAC	1620	element involved in light responsiveness
Zm00001d043589_P001	ABRE3a	TACGTG	1926
Zm00001d043589_P001	ABRE4	CACGTA	1926
Zm00001d043589_P001	ARE	AAACCA	1258	element essential for the anaerobic induction
Zm00001d043589_P001	ARE	AAACCA	1278	element essential for the anaerobic induction
Zm00001d043589_P001	G-box	CACGAC	21	element involved in light responsiveness
Zm00001d043589_P001	G-box	CACGTC	1520	element involved in light responsiveness
Zm00001d043589_P001	G-box	CACGTC	1775	element involved in light responsiveness
Zm00001d043589_P002	ABRE3a	TACGTG	1926
Zm00001d043589_P002	ABRE4	CACGTA	1926
Zm00001d043589_P002	ARE	AAACCA	1258	element essential for the anaerobic induction
Zm00001d043589_P002	ARE	AAACCA	1278	element essential for the anaerobic induction
Zm00001d043589_P002	G-box	CACGAC	21	element involved in light responsiveness
Zm00001d043589_P002	G-box	CACGTC	1520	element involved in light responsiveness
Zm00001d043589_P002	G-box	CACGTC	1775	element involved in light responsiveness
Zm00001d043589_P003	ABRE3a	TACGTG	1926
Zm00001d043589_P003	ABRE4	CACGTA	1926
Zm00001d043589_P003	ARE	AAACCA	1258	element essential for the anaerobic induction
Zm00001d043589_P003	ARE	AAACCA	1278	element essential for the anaerobic induction
Zm00001d043589_P003	G-box	CACGAC	21	element involved in light responsiveness
Zm00001d043589_P003	G-box	CACGTC	1520	element involved in light responsiveness
Zm00001d043589_P003	G-box	CACGTC	1775	element involved in light responsiveness
Zm00001d043589_P004	ABRE3a	TACGTG	1743
Zm00001d043589_P004	ABRE4	CACGTA	1743
Zm00001d043589_P004	ARE	AAACCA	1075	element essential for the anaerobic induction
Zm00001d043589_P004	ARE	AAACCA	1095	element essential for the anaerobic induction
Zm00001d043589_P004	DRE1	ACCGAGA	1821
Zm00001d043589_P004	G-box	CACGTC	1337	element involved in light responsiveness
Zm00001d043589_P004	G-box	CACGTC	1592	element involved in light responsiveness
Zm00001d043589_P004	GC-motif	CCCCCG	1955	involved in anoxic specific inducibility
Zm00001d043589_P005	ABRE3a	TACGTG	1743
Zm00001d043589_P005	ABRE4	CACGTA	1743
Zm00001d043589_P005	ARE	AAACCA	1075	element essential for the anaerobic induction
Zm00001d043589_P005	ARE	AAACCA	1095	element essential for the anaerobic induction
Zm00001d043589_P005	DRE1	ACCGAGA	1821
Zm00001d043589_P005	G-box	CACGTC	1337	element involved in light responsiveness
Zm00001d043589_P005	G-box	CACGTC	1592	element involved in light responsiveness
Zm00001d043589_P005	GC-motif	CCCCCG	1955	involved in anoxic specific inducibility
Zm00001d043589_P006	ABRE3a	TACGTG	1743
Zm00001d043589_P006	ABRE4	CACGTA	1743
Zm00001d043589_P006	ARE	AAACCA	1075	element essential for the anaerobic induction
Zm00001d043589_P006	ARE	AAACCA	1095	element essential for the anaerobic induction
Zm00001d043589_P006	DRE1	ACCGAGA	1821
Zm00001d043589_P006	G-box	CACGTC	1337	element involved in light responsiveness
Zm00001d043589_P006	G-box	CACGTC	1592	element involved in light responsiveness
Zm00001d043589_P006	GC-motif	CCCCCG	1955	involved in anoxic specific inducibility
Zm00001d044850_P001	ABRE3a	TACGTG	451
Zm00001d044850_P001	ABRE3a	TACGTG	1120
Zm00001d044850_P001	ABRE4	CACGTA	451
Zm00001d044850_P001	ABRE4	CACGTA	1120
Zm00001d044850_P001	ARE	AAACCA	764	element essential for the anaerobic induction
Zm00001d044850_P001	G-box	CACGAC	268	element involved in light responsiveness
Zm00001d044850_P001	G-box	CACGAC	430	element involved in light responsiveness
Zm00001d044850_P001	G-box	CACGTC	472	element involved in light responsiveness
Zm00001d044850_P001	G-box	CACGAC	553	element involved in light responsiveness
Zm00001d044850_P001	G-box	CACGTC	666	element involved in light responsiveness
Zm00001d044850_P001	G-box	CACGAC	1644	element involved in light responsiveness
Zm00001d044850_P001	GC-motif	CCCCCG	516	involved in anoxic specific inducibility
Zm00001d044850_P001	O2-site	GATGACATGG	207	element involved in zein metabolism regulation
Zm00001d044850_P001	O2-site	GATGATGTGG	1876	element involved in zein metabolism regulation
Zm00001d044899_P001	ABRE3a	TACGTG	761
Zm00001d044899_P001	ABRE3a	TACGTG	1200
Zm00001d044899_P001	ABRE4	CACGTA	761
Zm00001d044899_P001	ABRE4	CACGTA	1200
Zm00001d044899_P001	ARE	AAACCA	237	element essential for the anaerobic induction
Zm00001d044899_P001	ARE	AAACCA	263	element essential for the anaerobic induction
Zm00001d044899_P001	ARE	AAACCA	411	element essential for the anaerobic induction
Zm00001d044899_P001	ARE	AAACCA	463	element essential for the anaerobic induction
Zm00001d044899_P001	ARE	AAACCA	521	element essential for the anaerobic induction
Zm00001d044899_P001	ARE	AAACCA	688	element essential for the anaerobic induction
Zm00001d044899_P001	G-box	CACGAC	651	element involved in light responsiveness
Zm00001d044899_P001	G-box	CACGTC	697	element involved in light responsiveness
Zm00001d044899_P001	G-box	CACGAC	776	element involved in light responsiveness
Zm00001d044899_P001	G-box	CACGTC	1151	element involved in light responsiveness
Zm00001d044899_P001	G-box	CACGTC	1265	element involved in light responsiveness
Zm00001d044899_P001	GC-motif	CCCCCG	1643	involved in anoxic specific inducibility
Zm00001d044899_P001	GRA	CACTGGCCGCCC	1917
Zm00001d044899_P001	O2-site	GATGACATGG	1527	element involved in zein metabolism regulation
Zm00001d045227_P001	ARE	AAACCA	163	element essential for the anaerobic induction
Zm00001d045227_P001	ARE	AAACCA	197	element essential for the anaerobic induction
Zm00001d045227_P001	ARE	AAACCA	286	element essential for the anaerobic induction
Zm00001d045227_P001	ARE	AAACCA	1501	element essential for the anaerobic induction
Zm00001d045227_P001	ARE	AAACCA	1912	element essential for the anaerobic induction
Zm00001d045227_P001	dOCT	CTCGGATC	1451
Zm00001d045227_P001	GC-motif	CCCCCG	754	involved in anoxic specific inducibility
Zm00001d045227_P001	GC-motif	CCCCCG	833	involved in anoxic specific inducibility
Zm00001d045231_P001	ABRE2	CCACGTGG	1395
Zm00001d045231_P001	ABRE3a	TACGTG	1240
Zm00001d045231_P001	ABRE4	CACGTA	1240
Zm00001d045231_P001	ARE	AAACCA	77	element essential for the anaerobic induction
Zm00001d045231_P001	ARE	AAACCA	125	element essential for the anaerobic induction
Zm00001d045231_P001	DRE1	ACCGAGA	1679
Zm00001d045231_P001	G-box	CACGTC	1452	element involved in light responsiveness
Zm00001d045231_P002	ABRE2	CCACGTGG	1395
Zm00001d045231_P002	ABRE3a	TACGTG	1240
Zm00001d045231_P002	ABRE4	CACGTA	1240
Zm00001d045231_P002	ARE	AAACCA	77	element essential for the anaerobic induction
Zm00001d045231_P002	ARE	AAACCA	125	element essential for the anaerobic induction
Zm00001d045231_P002	DRE1	ACCGAGA	1679
Zm00001d045231_P002	G-box	CACGTC	1452	element involved in light responsiveness
Zm00001d045283_P001	ABRE3a	TACGTG	840
Zm00001d045283_P001	ABRE3a	TACGTG	1907
Zm00001d045283_P001	ABRE4	CACGTA	840
Zm00001d045283_P001	ABRE4	CACGTA	1907
Zm00001d045283_P001	ARE	AAACCA	66	element essential for the anaerobic induction
Zm00001d045283_P001	G-box	CACGAC	679	element involved in light responsiveness
Zm00001d045283_P001	G-box	CACGAC	945	element involved in light responsiveness
Zm00001d045283_P001	G-box	CACGAC	1012	element involved in light responsiveness
Zm00001d045283_P001	G-box	CACGTC	1029	element involved in light responsiveness
Zm00001d045283_P001	G-box	CACGAC	1764	element involved in light responsiveness
Zm00001d045283_P001	GC-motif	CCCCCG	656	involved in anoxic specific inducibility
Zm00001d045283_P001	O2-site	GATGATGTGG	819	element involved in zein metabolism regulation
Zm00001d045697_P001	ARE	AAACCA	1789	element essential for the anaerobic induction
Zm00001d045697_P001	ARE	AAACCA	1926	element essential for the anaerobic induction
Zm00001d045697_P001	G-box	CACGTC	439	element involved in light responsiveness
Zm00001d045697_P001	G-box	CACGAC	791	element involved in light responsiveness
Zm00001d045697_P001	GC-motif	CCCCCG	1194	involved in anoxic specific inducibility
Zm00001d045697_P001	O2-site	GATGACATGG	344	element involved in zein metabolism regulation
Zm00001d046053_P001	ABRE3a	TACGTG	492
Zm00001d046053_P001	ABRE3a	TACGTG	899
Zm00001d046053_P001	ABRE4	CACGTA	492
Zm00001d046053_P001	ABRE4	CACGTA	899
Zm00001d046053_P001	G-box	CACGTC	1297	element involved in light responsiveness
Zm00001d046053_P001	G-box	CACGAC	1501	element involved in light responsiveness
Zm00001d046054_P001	ABRE3a	TACGTG	492
Zm00001d046054_P001	ABRE3a	TACGTG	899
Zm00001d046054_P001	ABRE4	CACGTA	492
Zm00001d046054_P001	ABRE4	CACGTA	899
Zm00001d046054_P001	G-box	CACGTC	1297	element involved in light responsiveness
Zm00001d046054_P001	G-box	CACGAC	1501	element involved in light responsiveness
Zm00001d046323_P001	ABRE3a	TACGTG	142
Zm00001d046323_P001	ABRE4	CACGTA	142
Zm00001d046323_P001	ARE	AAACCA	842	element essential for the anaerobic induction
Zm00001d046323_P001	DRE1	ACCGAGA	1134
Zm00001d046323_P001	DRE1	ACCGAGA	1545
Zm00001d046323_P001	DRE1	ACCGAGA	1599
Zm00001d046323_P001	G-box	CACGAC	1523	element involved in light responsiveness
Zm00001d046323_P001	G-box	CACGAC	1666	element involved in light responsiveness
Zm00001d046323_P002	ABRE3a	TACGTG	142
Zm00001d046323_P002	ABRE4	CACGTA	142
Zm00001d046323_P002	ARE	AAACCA	842	element essential for the anaerobic induction
Zm00001d046323_P002	DRE1	ACCGAGA	1134
Zm00001d046323_P002	DRE1	ACCGAGA	1545
Zm00001d046323_P002	DRE1	ACCGAGA	1599
Zm00001d046323_P002	G-box	CACGAC	1523	element involved in light responsiveness
Zm00001d046323_P002	G-box	CACGAC	1666	element involved in light responsiveness
Zm00001d047355_P001	ABRE3a	TACGTG	269
Zm00001d047355_P001	ABRE4	CACGTA	269
Zm00001d047355_P001	ARE	AAACCA	1916	element essential for the anaerobic induction
Zm00001d047355_P001	G-box	CACGAC	1994	element involved in light responsiveness
Zm00001d047356_P001	ARE	AAACCA	1330	element essential for the anaerobic induction
Zm00001d047356_P001	ARE	AAACCA	1543	element essential for the anaerobic induction
Zm00001d047356_P001	ARE	AAACCA	1584	element essential for the anaerobic induction
Zm00001d047356_P002	ARE	AAACCA	1342	element essential for the anaerobic induction
Zm00001d047356_P002	ARE	AAACCA	1555	element essential for the anaerobic induction
Zm00001d047356_P002	ARE	AAACCA	1596	element essential for the anaerobic induction
Zm00001d047742_P001	G-box	CACGAC	685	element involved in light responsiveness
Zm00001d047742_P001	G-box	CACGAC	694	element involved in light responsiveness
Zm00001d047742_P001	G-box	CACGTC	1159	element involved in light responsiveness
Zm00001d047742_P001	G-box	CACGAC	1372	element involved in light responsiveness
Zm00001d047742_P001	GC-motif	CCCCCG	680	involved in anoxic specific inducibility
Zm00001d047742_P001	O2-site	GATGA(C/T)(A/G)TG(A/G)	477	element involved in zein metabolism regulation
Zm00001d047742_P001	O2-site	GATGATGTGG	1272	element involved in zein metabolism regulation
Zm00001d048082_P001	ARE	AAACCA	388	element essential for the anaerobic induction
Zm00001d048082_P001	ARE	AAACCA	612	element essential for the anaerobic induction
Zm00001d048082_P001	GC-motif	CCCCCG	1401	involved in anoxic specific inducibility
Zm00001d048082_P001	GC-motif	CCCCCG	1407	involved in anoxic specific inducibility
Zm00001d048082_P002	ARE	AAACCA	388	element essential for the anaerobic induction
Zm00001d048082_P002	ARE	AAACCA	612	element essential for the anaerobic induction
Zm00001d048082_P002	GC-motif	CCCCCG	1401	involved in anoxic specific inducibility
Zm00001d048082_P002	GC-motif	CCCCCG	1407	involved in anoxic specific inducibility
Zm00001d048082_P003	ARE	AAACCA	388	element essential for the anaerobic induction
Zm00001d048082_P003	ARE	AAACCA	612	element essential for the anaerobic induction
Zm00001d048082_P003	GC-motif	CCCCCG	1401	involved in anoxic specific inducibility
Zm00001d048082_P003	GC-motif	CCCCCG	1407	involved in anoxic specific inducibility
Zm00001d048082_P004	ABRE3a	TACGTG	1401
Zm00001d048082_P004	ABRE3a	TACGTG	1446
Zm00001d048082_P004	ABRE3a	TACGTG	1608
Zm00001d048082_P004	ABRE4	CACGTA	1401
Zm00001d048082_P004	ABRE4	CACGTA	1446
Zm00001d048082_P004	ABRE4	CACGTA	1608
Zm00001d048082_P004	ARE	AAACCA	43	element essential for the anaerobic induction
Zm00001d048082_P004	ARE	AAACCA	849	element essential for the anaerobic induction
Zm00001d048082_P004	G-box	CACGTC	618	element involved in light responsiveness
Zm00001d048082_P004	O2-site	GTTGACGTGA	615	element involved in zein metabolism regulation
Zm00001d048474_P001	G-box	CACGAC	162	element involved in light responsiveness
Zm00001d048474_P001	G-box	CACGAC	195	element involved in light responsiveness
Zm00001d048474_P001	G-box	CACGTC	198	element involved in light responsiveness
Zm00001d048474_P001	G-box	CACGTC	486	element involved in light responsiveness
Zm00001d048474_P001	GC-motif	CCCCCG	1380	involved in anoxic specific inducibility
Zm00001d048474_P001	O2-site	GATGATGTGG	122	element involved in zein metabolism regulation
Zm00001d048474_P001	O2-site	GATGATGTGG	1018	element involved in zein metabolism regulation
Zm00001d048474_P001	O2-site	GATGATGTGG	1196	element involved in zein metabolism regulation
Zm00001d048474_P001	O2-site	GTTGACGTGA	1577	element involved in zein metabolism regulation
Zm00001d048474_P002	G-box	CACGAC	162	element involved in light responsiveness
Zm00001d048474_P002	G-box	CACGAC	195	element involved in light responsiveness
Zm00001d048474_P002	G-box	CACGTC	198	element involved in light responsiveness
Zm00001d048474_P002	G-box	CACGTC	486	element involved in light responsiveness
Zm00001d048474_P002	GC-motif	CCCCCG	1380	involved in anoxic specific inducibility
Zm00001d048474_P002	O2-site	GATGATGTGG	122	element involved in zein metabolism regulation
Zm00001d048474_P002	O2-site	GATGATGTGG	1018	element involved in zein metabolism regulation
Zm00001d048474_P002	O2-site	GATGATGTGG	1196	element involved in zein metabolism regulation
Zm00001d048474_P002	O2-site	GTTGACGTGA	1577	element involved in zein metabolism regulation
Zm00001d048474_P003	G-box	CACGAC	162	element involved in light responsiveness
Zm00001d048474_P003	G-box	CACGAC	195	element involved in light responsiveness
Zm00001d048474_P003	G-box	CACGTC	198	element involved in light responsiveness
Zm00001d048474_P003	G-box	CACGTC	486	element involved in light responsiveness
Zm00001d048474_P003	GC-motif	CCCCCG	1380	involved in anoxic specific inducibility
Zm00001d048474_P003	O2-site	GATGATGTGG	122	element involved in zein metabolism regulation
Zm00001d048474_P003	O2-site	GATGATGTGG	1018	element involved in zein metabolism regulation
Zm00001d048474_P003	O2-site	GATGATGTGG	1196	element involved in zein metabolism regulation
Zm00001d048474_P003	O2-site	GTTGACGTGA	1577	element involved in zein metabolism regulation
Zm00001d048474_P004	G-box	CACGAC	162	element involved in light responsiveness
Zm00001d048474_P004	G-box	CACGAC	195	element involved in light responsiveness
Zm00001d048474_P004	G-box	CACGTC	198	element involved in light responsiveness
Zm00001d048474_P004	G-box	CACGTC	486	element involved in light responsiveness
Zm00001d048474_P004	GC-motif	CCCCCG	1380	involved in anoxic specific inducibility
Zm00001d048474_P004	O2-site	GATGATGTGG	122	element involved in zein metabolism regulation
Zm00001d048474_P004	O2-site	GATGATGTGG	1018	element involved in zein metabolism regulation
Zm00001d048474_P004	O2-site	GATGATGTGG	1196	element involved in zein metabolism regulation
Zm00001d048474_P004	O2-site	GTTGACGTGA	1577	element involved in zein metabolism regulation
Zm00001d048697_P001	ARE	AAACCA	1281	element essential for the anaerobic induction
Zm00001d048697_P001	G-box	CACGAC	93	element involved in light responsiveness
Zm00001d048697_P001	G-box	CACGTC	711	element involved in light responsiveness
Zm00001d048697_P001	G-box	CACGTC	1554	element involved in light responsiveness
Zm00001d048697_P001	G-box	CACGTC	1969	element involved in light responsiveness
Zm00001d048697_P001	O2-site	GATGATGTGG	1531	element involved in zein metabolism regulation
Zm00001d048697_P001	TATA-box	TATAAGAA	411	element around -30 of transcription start
Zm00001d048697_P003	ARE	AAACCA	1281	element essential for the anaerobic induction
Zm00001d048697_P003	G-box	CACGAC	93	element involved in light responsiveness
Zm00001d048697_P003	G-box	CACGTC	711	element involved in light responsiveness
Zm00001d048697_P003	G-box	CACGTC	1554	element involved in light responsiveness
Zm00001d048697_P003	G-box	CACGTC	1969	element involved in light responsiveness
Zm00001d048697_P003	O2-site	GATGATGTGG	1531	element involved in zein metabolism regulation
Zm00001d048697_P003	TATA-box	TATAAGAA	411	element around -30 of transcription start
Zm00001d048697_P004	ARE	AAACCA	1281	element essential for the anaerobic induction
Zm00001d048697_P004	G-box	CACGAC	93	element involved in light responsiveness
Zm00001d048697_P004	G-box	CACGTC	711	element involved in light responsiveness
Zm00001d048697_P004	G-box	CACGTC	1554	element involved in light responsiveness
Zm00001d048697_P004	G-box	CACGTC	1969	element involved in light responsiveness
Zm00001d048697_P004	O2-site	GATGATGTGG	1531	element involved in zein metabolism regulation
Zm00001d048697_P004	TATA-box	TATAAGAA	411	element around -30 of transcription start
Zm00001d048697_P005	ARE	AAACCA	1281	element essential for the anaerobic induction
Zm00001d048697_P005	G-box	CACGAC	93	element involved in light responsiveness
Zm00001d048697_P005	G-box	CACGTC	711	element involved in light responsiveness
Zm00001d048697_P005	G-box	CACGTC	1554	element involved in light responsiveness
Zm00001d048697_P005	G-box	CACGTC	1969	element involved in light responsiveness
Zm00001d048697_P005	O2-site	GATGATGTGG	1531	element involved in zein metabolism regulation
Zm00001d048697_P005	TATA-box	TATAAGAA	411	element around -30 of transcription start
Zm00001d048894_P001	ABRE3a	TACGTG	229
Zm00001d048894_P001	ABRE4	CACGTA	229
Zm00001d048894_P001	ARE	AAACCA	568	element essential for the anaerobic induction
Zm00001d048894_P001	ARE	AAACCA	1891	element essential for the anaerobic induction
Zm00001d048894_P001	O2-site	GATGA(C/T)(A/G)TG(A/G)	658	element involved in zein metabolism regulation
Zm00001d048894_P001	O2-site	GATGACATGG	1626	element involved in zein metabolism regulation
Zm00001d048894_P001	O2-site	GATGACATGG	1910	element involved in zein metabolism regulation
Zm00001d049692_P001	ARE	AAACCA	877	element essential for the anaerobic induction
Zm00001d049692_P001	G-box	CACGTC	524	element involved in light responsiveness
Zm00001d049692_P001	GC-motif	CCCCCG	1923	involved in anoxic specific inducibility
Zm00001d049692_P001	O2-site	GTTGACGTGA	521	element involved in zein metabolism regulation
Zm00001d049692_P002	ARE	AAACCA	228	element essential for the anaerobic induction
Zm00001d049692_P002	ARE	AAACCA	1825	element essential for the anaerobic induction
Zm00001d049692_P002	GC-motif	CCCCCG	1274	involved in anoxic specific inducibility
Zm00001d049692_P003	ARE	AAACCA	877	element essential for the anaerobic induction
Zm00001d049692_P003	G-box	CACGTC	524	element involved in light responsiveness
Zm00001d049692_P003	GC-motif	CCCCCG	1923	involved in anoxic specific inducibility
Zm00001d049692_P003	O2-site	GTTGACGTGA	521	element involved in zein metabolism regulation
Zm00001d049692_P004	ARE	AAACCA	599	element essential for the anaerobic induction
Zm00001d049692_P004	G-box	CACGTC	246	element involved in light responsiveness
Zm00001d049692_P004	GC-motif	CCCCCG	1645	involved in anoxic specific inducibility
Zm00001d049692_P004	O2-site	GTTGACGTGA	243	element involved in zein metabolism regulation
Zm00001d049897_P001	ARE	AAACCA	1856	element essential for the anaerobic induction
Zm00001d049897_P001	ARE	AAACCA	1993	element essential for the anaerobic induction
Zm00001d049897_P001	G-box	CACGAC	501	element involved in light responsiveness
Zm00001d050388_P001	ARE	AAACCA	164	element essential for the anaerobic induction
Zm00001d050388_P001	ARE	AAACCA	558	element essential for the anaerobic induction
Zm00001d050388_P001	ARE	AAACCA	1962	element essential for the anaerobic induction
Zm00001d050388_P001	O2-site	GATGATGTGG	541	element involved in zein metabolism regulation
Zm00001d050897_P001	ARE	AAACCA	658	element essential for the anaerobic induction
Zm00001d050897_P001	G-box	CACGAC	1616	element involved in light responsiveness
Zm00001d050897_P002	ARE	AAACCA	658	element essential for the anaerobic induction
Zm00001d050897_P002	G-box	CACGAC	1616	element involved in light responsiveness
Zm00001d051465_P001	ABRE3a	TACGTG	90
Zm00001d051465_P001	ABRE3a	TACGTG	302
Zm00001d051465_P001	ABRE3a	TACGTG	743
Zm00001d051465_P001	ABRE4	CACGTA	90
Zm00001d051465_P001	ABRE4	CACGTA	302
Zm00001d051465_P001	ABRE4	CACGTA	743
Zm00001d051465_P001	ARE	AAACCA	1053	element essential for the anaerobic induction
Zm00001d051465_P001	ARE	AAACCA	1372	element essential for the anaerobic induction
Zm00001d051465_P001	dOCT	CACGGATC	1114
Zm00001d051465_P001	dOCT	CTCGGATC	1980
Zm00001d051465_P001	G-box	CACGAC	1356	element involved in light responsiveness
Zm00001d051465_P001	GC-motif	CCCCCG	1517	involved in anoxic specific inducibility
Zm00001d051465_P001	TATA-box	TATAAGAA	891	element around -30 of transcription start
Zm00001d051465_P002	ABRE3a	TACGTG	90
Zm00001d051465_P002	ABRE3a	TACGTG	302
Zm00001d051465_P002	ABRE3a	TACGTG	743
Zm00001d051465_P002	ABRE4	CACGTA	90
Zm00001d051465_P002	ABRE4	CACGTA	302
Zm00001d051465_P002	ABRE4	CACGTA	743
Zm00001d051465_P002	ARE	AAACCA	1053	element essential for the anaerobic induction
Zm00001d051465_P002	ARE	AAACCA	1372	element essential for the anaerobic induction
Zm00001d051465_P002	dOCT	CACGGATC	1114
Zm00001d051465_P002	dOCT	CTCGGATC	1980
Zm00001d051465_P002	G-box	CACGAC	1356	element involved in light responsiveness
Zm00001d051465_P002	GC-motif	CCCCCG	1517	involved in anoxic specific inducibility
Zm00001d051465_P002	TATA-box	TATAAGAA	891	element around -30 of transcription start
Zm00001d051465_P003	ARE	AAACCA	1134	element essential for the anaerobic induction
Zm00001d051465_P003	GC-motif	CCCCCG	1037	involved in anoxic specific inducibility
Zm00001d051465_P003	O2-site	GATGATGTGG	653	element involved in zein metabolism regulation
Zm00001d051465_P003	O2-site	GATGACATGG	1385	element involved in zein metabolism regulation
Zm00001d051465_P003	O2-site	GATGATGTGG	1471	element involved in zein metabolism regulation
Zm00001d052180_P001	ABRE3a	TACGTG	919
Zm00001d052180_P001	ABRE4	CACGTA	919
Zm00001d052180_P001	ARE	AAACCA	734	element essential for the anaerobic induction
Zm00001d052180_P001	G-box	CACGTC	163	element involved in light responsiveness
Zm00001d052180_P001	G-box	CACGAC	1880	element involved in light responsiveness
Zm00001d052180_P001	GC-motif	CCCCCG	1133	involved in anoxic specific inducibility
Zm00001d052180_P001	GC-motif	CCCCCG	1302	involved in anoxic specific inducibility
Zm00001d052180_P001	I-box	gGATAAGGTG	16	a light responsive element

## Sheet: Sheet3
Gene id	Cis element name	Cis element sequences	location
Zm00001d002332_P005	ARE	AAACCA	521	501	541
Zm00001d002332_P005	O2-site	GATGATGTGG	1307	1287	1327
Zm00001d002332_P006	ARE	AAACCA	521	501	541
Zm00001d002332_P006	O2-site	GATGATGTGG	1307	1287	1327
Zm00001d002332_P007	ARE	AAACCA	521	501	541
Zm00001d002332_P007	O2-site	GATGATGTGG	1307	1287	1327
Zm00001d002332_P009	ARE	AAACCA	1632	1612	1652
Zm00001d002332_P009	O2-site	GATGATGTGG	664	644	684
Zm00001d003168_P001	ARE	AAACCA	364	344	384
Zm00001d003168_P001	ARE	AAACCA	1210	1190	1230
Zm00001d003168_P001	ARE	AAACCA	1273	1253	1293
Zm00001d003168_P001	ARE	AAACCA	1470	1450	1490
Zm00001d003168_P001	G-box	CACGTC	1491	1471	1511
Zm00001d003168_P001	GC-motif	CCCCCG	842	822	862
Zm00001d003408_P001	ARE	AAACCA	303	283	323
Zm00001d003408_P001	ARE	AAACCA	1225	1205	1245
Zm00001d003408_P001	ARE	AAACCA	1427	1407	1447
Zm00001d003408_P001	ARE	AAACCA	1502	1482	1522
Zm00001d003408_P001	G-box	CACGTC	504	484	524
Zm00001d003408_P001	G-box	CACGTC	1397	1377	1417
Zm00001d003409_P001	ABRE3a	TACGTG	240	220	260
Zm00001d003409_P001	ABRE3a	TACGTG	419	399	439
Zm00001d003409_P001	ABRE3a	TACGTG	900	880	920
Zm00001d003409_P001	ABRE4	CACGTA	240	220	260
Zm00001d003409_P001	ABRE4	CACGTA	419	399	439
Zm00001d003409_P001	ABRE4	CACGTA	900	880	920
Zm00001d003409_P001	ARE	AAACCA	224	204	244
Zm00001d003409_P001	ARE	AAACCA	554	534	574
Zm00001d003409_P001	ARE	AAACCA	1272	1252	1292
Zm00001d003409_P001	ARE	AAACCA	1354	1334	1374
Zm00001d003409_P001	DRE1	ACCGAGA	394	374	414
Zm00001d003409_P001	DRE1	ACCGAGA	1935	1915	1955
Zm00001d003409_P001	G-box	CACGTC	1336	1316	1356
Zm00001d006094_P001	ABRE3a	TACGTG	127	107	147
Zm00001d006094_P001	ABRE3a	TACGTG	246	226	266
Zm00001d006094_P001	ABRE4	CACGTA	127	107	147
Zm00001d006094_P001	ABRE4	CACGTA	246	226	266
Zm00001d006094_P001	ARE	AAACCA	462	442	482
Zm00001d006094_P001	ARE	AAACCA	1440	1420	1460
Zm00001d006094_P001	G-box	CACGTC	469	449	489
Zm00001d006094_P001	G-box	CACGTC	553	533	573
Zm00001d006094_P001	G-box	CACGTC	1175	1155	1195
Zm00001d006094_P001	G-box	CACGAC	1444	1424	1464
Zm00001d006094_P001	G-box	CACGAC	1807	1787	1827
Zm00001d006094_P001	O2-site	GATGATGTGG	792	772	812
Zm00001d006094_P002	ABRE3a	TACGTG	127	107	147
Zm00001d006094_P002	ABRE3a	TACGTG	246	226	266
Zm00001d006094_P002	ABRE4	CACGTA	127	107	147
Zm00001d006094_P002	ABRE4	CACGTA	246	226	266
Zm00001d006094_P002	ARE	AAACCA	462	442	482
Zm00001d006094_P002	ARE	AAACCA	1440	1420	1460
Zm00001d006094_P002	G-box	CACGTC	469	449	489
Zm00001d006094_P002	G-box	CACGTC	553	533	573
Zm00001d006094_P002	G-box	CACGTC	1175	1155	1195
Zm00001d006094_P002	G-box	CACGAC	1444	1424	1464
Zm00001d006094_P002	G-box	CACGAC	1807	1787	1827
Zm00001d006094_P002	O2-site	GATGATGTGG	792	772	812
Zm00001d006094_P003	ABRE3a	TACGTG	127	107	147
Zm00001d006094_P003	ABRE3a	TACGTG	246	226	266
Zm00001d006094_P003	ABRE4	CACGTA	127	107	147
Zm00001d006094_P003	ABRE4	CACGTA	246	226	266
Zm00001d006094_P003	ARE	AAACCA	462	442	482
Zm00001d006094_P003	ARE	AAACCA	1440	1420	1460
Zm00001d006094_P003	G-box	CACGTC	469	449	489
Zm00001d006094_P003	G-box	CACGTC	553	533	573
Zm00001d006094_P003	G-box	CACGTC	1175	1155	1195
Zm00001d006094_P003	G-box	CACGAC	1444	1424	1464
Zm00001d006094_P003	G-box	CACGAC	1807	1787	1827
Zm00001d006094_P003	O2-site	GATGATGTGG	792	772	812
Zm00001d006094_P004	ABRE3a	TACGTG	127	107	147
Zm00001d006094_P004	ABRE3a	TACGTG	246	226	266
Zm00001d006094_P004	ABRE4	CACGTA	127	107	147
Zm00001d006094_P004	ABRE4	CACGTA	246	226	266
Zm00001d006094_P004	ARE	AAACCA	462	442	482
Zm00001d006094_P004	ARE	AAACCA	1440	1420	1460
Zm00001d006094_P004	G-box	CACGTC	469	449	489
Zm00001d006094_P004	G-box	CACGTC	553	533	573
Zm00001d006094_P004	G-box	CACGTC	1175	1155	1195
Zm00001d006094_P004	G-box	CACGAC	1444	1424	1464
Zm00001d006094_P004	G-box	CACGAC	1807	1787	1827
Zm00001d006094_P004	O2-site	GATGATGTGG	792	772	812
Zm00001d006668_P001	dOCT	CACGGATC	1872	1852	1892
Zm00001d006668_P001	DRE1	ACCGAGA	268	248	288
Zm00001d006668_P001	DRE1	ACCGAGA	1114	1094	1134
Zm00001d006668_P001	G-box	CACGTC	531	511	551
Zm00001d006668_P001	G-box	CACGTC	726	706	746
Zm00001d006668_P001	G-box	CACGAC	909	889	929
Zm00001d006668_P001	G-box	CACGTC	1701	1681	1721
Zm00001d006668_P001	G-box	CACGAC	1967	1947	1987
Zm00001d006668_P001	GC-motif	CCCCCG	460	440	480
Zm00001d006668_P001	O2-site	GATGATGTGG	156	136	176
Zm00001d007891_P001	ARE	AAACCA	1228	1208	1248
Zm00001d007891_P001	G-box	CACGAC	1990	1970	2010
Zm00001d007891_P001	O2-site	GATGA(C/T)(A/G)TG(A/G)	669	649	689
Zm00001d007949_P001	ABRE3a	TACGTG	1083	1063	1103
Zm00001d007949_P001	ABRE4	CACGTA	1083	1063	1103
Zm00001d007949_P001	ARE	AAACCA	1368	1348	1388
Zm00001d007949_P001	GC-motif	CCCCCG	1416	1396	1436
Zm00001d007949_P001	I-box	gGATAAGGTG	1888	1868	1908
Zm00001d007949_P001	TATA-box	TATAAGAA	205	185	225
Zm00001d007949_P002	ABRE3a	TACGTG	1083	1063	1103
Zm00001d007949_P002	ABRE4	CACGTA	1083	1063	1103
Zm00001d007949_P002	ARE	AAACCA	1368	1348	1388
Zm00001d007949_P002	GC-motif	CCCCCG	1416	1396	1436
Zm00001d007949_P002	I-box	gGATAAGGTG	1888	1868	1908
Zm00001d007949_P002	TATA-box	TATAAGAA	205	185	225
Zm00001d007949_P003	ABRE3a	TACGTG	1083	1063	1103
Zm00001d007949_P003	ABRE4	CACGTA	1083	1063	1103
Zm00001d007949_P003	ARE	AAACCA	1368	1348	1388
Zm00001d007949_P003	GC-motif	CCCCCG	1416	1396	1436
Zm00001d007949_P003	I-box	gGATAAGGTG	1888	1868	1908
Zm00001d007949_P003	TATA-box	TATAAGAA	205	185	225
Zm00001d007949_P004	ABRE3a	TACGTG	1083	1063	1103
Zm00001d007949_P004	ABRE4	CACGTA	1083	1063	1103
Zm00001d007949_P004	ARE	AAACCA	1368	1348	1388
Zm00001d007949_P004	GC-motif	CCCCCG	1416	1396	1436
Zm00001d007949_P004	I-box	gGATAAGGTG	1888	1868	1908
Zm00001d007949_P004	TATA-box	TATAAGAA	205	185	225
Zm00001d007949_P005	ABRE3a	TACGTG	745	725	765
Zm00001d007949_P005	ABRE3a	TACGTG	1902	1882	1922
Zm00001d007949_P005	ABRE4	CACGTA	745	725	765
Zm00001d007949_P005	ABRE4	CACGTA	1902	1882	1922
Zm00001d007949_P005	ARE	AAACCA	1030	1010	1050
Zm00001d007949_P005	GC-motif	CCCCCG	1078	1058	1098
Zm00001d007949_P005	I-box	gGATAAGGTG	1550	1530	1570
Zm00001d008882_P001	ARE	AAACCA	327	307	347
Zm00001d008882_P001	ARE	AAACCA	390	370	410
Zm00001d008882_P001	ARE	AAACCA	460	440	480
Zm00001d008882_P001	ARE	AAACCA	1800	1780	1820
Zm00001d008882_P001	DRE1	ACCGAGA	710	690	730
Zm00001d008882_P001	G-box	CACGTC	1617	1597	1637
Zm00001d008882_P001	GC-motif	CCCCCG	1810	1790	1830
Zm00001d008882_P002	ABRE3a	TACGTG	1690	1670	1710
Zm00001d008882_P002	ABRE4	CACGTA	1690	1670	1710
Zm00001d008882_P002	ARE	AAACCA	46	26	66
Zm00001d008882_P002	ARE	AAACCA	116	96	136
Zm00001d008882_P002	ARE	AAACCA	1456	1436	1476
Zm00001d008882_P002	ARE	AAACCA	1767	1747	1787
Zm00001d008882_P002	DRE1	ACCGAGA	366	346	386
Zm00001d008882_P002	G-box	CACGTC	1273	1253	1293
Zm00001d008882_P002	GC-motif	CCCCCG	1466	1446	1486
Zm00001d009198_P001	ABRE3a	TACGTG	776	756	796
Zm00001d009198_P001	ABRE4	CACGTA	776	756	796
Zm00001d009198_P001	dOCT	CTCGGATC	1640	1620	1660
Zm00001d009198_P001	G-box	CACGTC	332	312	352
Zm00001d009628_P001	G-box	CACGAC	977	957	997
Zm00001d009628_P001	G-box	CACGTC	1964	1944	1984
Zm00001d009628_P001	O2-site	GTTGACGTGA	435	415	455
Zm00001d010232_P001	ABRE3a	TACGTG	1223	1203	1243
Zm00001d010232_P001	ABRE4	CACGTA	1223	1203	1243
Zm00001d010232_P001	G-box	CACGTC	1355	1335	1375
Zm00001d010232_P001	O2-site	GATGATGTGG	115	95	135
Zm00001d010232_P001	O2-site	GATGACATGG	247	227	267
Zm00001d010232_P002	ABRE3a	TACGTG	1223	1203	1243
Zm00001d010232_P002	ABRE4	CACGTA	1223	1203	1243
Zm00001d010232_P002	G-box	CACGTC	1355	1335	1375
Zm00001d010232_P002	O2-site	GATGATGTGG	115	95	135
Zm00001d010232_P002	O2-site	GATGACATGG	247	227	267
Zm00001d010232_P003	ABRE3a	TACGTG	1223	1203	1243
Zm00001d010232_P003	ABRE4	CACGTA	1223	1203	1243
Zm00001d010232_P003	G-box	CACGTC	1355	1335	1375
Zm00001d010232_P003	O2-site	GATGATGTGG	115	95	135
Zm00001d010232_P003	O2-site	GATGACATGG	247	227	267
Zm00001d010232_P004	ABRE3a	TACGTG	1223	1203	1243
Zm00001d010232_P004	ABRE4	CACGTA	1223	1203	1243
Zm00001d010232_P004	G-box	CACGTC	1355	1335	1375
Zm00001d010232_P004	O2-site	GATGATGTGG	115	95	135
Zm00001d010232_P004	O2-site	GATGACATGG	247	227	267
Zm00001d010232_P005	ABRE3a	TACGTG	1223	1203	1243
Zm00001d010232_P005	ABRE4	CACGTA	1223	1203	1243
Zm00001d010232_P005	G-box	CACGTC	1355	1335	1375
Zm00001d010232_P005	O2-site	GATGATGTGG	115	95	135
Zm00001d010232_P005	O2-site	GATGACATGG	247	227	267
Zm00001d010232_P006	ABRE3a	TACGTG	1223	1203	1243
Zm00001d010232_P006	ABRE4	CACGTA	1223	1203	1243
Zm00001d010232_P006	G-box	CACGTC	1355	1335	1375
Zm00001d010232_P006	O2-site	GATGATGTGG	115	95	135
Zm00001d010232_P006	O2-site	GATGACATGG	247	227	267
Zm00001d010232_P007	ABRE3a	TACGTG	1223	1203	1243
Zm00001d010232_P007	ABRE4	CACGTA	1223	1203	1243
Zm00001d010232_P007	G-box	CACGTC	1355	1335	1375
Zm00001d010232_P007	O2-site	GATGATGTGG	115	95	135
Zm00001d010232_P007	O2-site	GATGACATGG	247	227	267
Zm00001d010233_P001	ARE	AAACCA	678	658	698
Zm00001d010233_P001	G-box	CACGTC	6	-14	26
Zm00001d010233_P001	G-box	CACGTC	315	295	335
Zm00001d010233_P001	GC-motif	CCCCCG	33	13	53
Zm00001d010233_P001	GC-motif	CCCCCG	528	508	548
Zm00001d010233_P002	ARE	AAACCA	678	658	698
Zm00001d010233_P002	G-box	CACGTC	6	-14	26
Zm00001d010233_P002	G-box	CACGTC	315	295	335
Zm00001d010233_P002	GC-motif	CCCCCG	33	13	53
Zm00001d010233_P002	GC-motif	CCCCCG	528	508	548
Zm00001d010233_P003	ARE	AAACCA	678	658	698
Zm00001d010233_P003	G-box	CACGTC	6	-14	26
Zm00001d010233_P003	G-box	CACGTC	315	295	335
Zm00001d010233_P003	GC-motif	CCCCCG	33	13	53
Zm00001d010233_P003	GC-motif	CCCCCG	528	508	548
Zm00001d010233_P004	ARE	AAACCA	678	658	698
Zm00001d010233_P004	G-box	CACGTC	6	-14	26
Zm00001d010233_P004	G-box	CACGTC	315	295	335
Zm00001d010233_P004	GC-motif	CCCCCG	33	13	53
Zm00001d010233_P004	GC-motif	CCCCCG	528	508	548
Zm00001d011323_P001	ARE	AAACCA	808	788	828
Zm00001d011323_P001	ARE	AAACCA	1008	988	1028
Zm00001d011323_P001	ARE	AAACCA	1033	1013	1053
Zm00001d011323_P001	ARE	AAACCA	1371	1351	1391
Zm00001d011748_P001	ARE	AAACCA	1397	1377	1417
Zm00001d011748_P001	DRE1	ACCGAGA	1453	1433	1473
Zm00001d011748_P001	GC-motif	CCCCCG	96	76	116
Zm00001d011748_P001	TATA-box	TATAAGAA	861	841	881
Zm00001d013258_P001	ABRE3a	TACGTG	237	217	257
Zm00001d013258_P001	ABRE4	CACGTA	237	217	257
Zm00001d013258_P001	ARE	AAACCA	100	80	120
Zm00001d013258_P001	ARE	AAACCA	352	332	372
Zm00001d013258_P001	O2-site	GATGACATGG	1297	1277	1317
Zm00001d013259_P001	ABRE3a	TACGTG	1010	990	1030
Zm00001d013259_P001	ABRE4	CACGTA	1010	990	1030
Zm00001d013259_P001	ARE	AAACCA	122	102	142
Zm00001d013259_P001	ARE	AAACCA	210	190	230
Zm00001d013259_P001	ARE	AAACCA	1031	1011	1051
Zm00001d013259_P001	ARE	AAACCA	1228	1208	1248
Zm00001d013259_P001	G-box	CACGTC	824	804	844
Zm00001d013259_P001	I-box	gGATAAGGTG	1701	1681	1721
Zm00001d013259_P001	I-box	gGATAAGGTG	1920	1900	1940
Zm00001d013259_P002	ABRE3a	TACGTG	1010	990	1030
Zm00001d013259_P002	ABRE4	CACGTA	1010	990	1030
Zm00001d013259_P002	ARE	AAACCA	122	102	142
Zm00001d013259_P002	ARE	AAACCA	210	190	230
Zm00001d013259_P002	ARE	AAACCA	1031	1011	1051
Zm00001d013259_P002	ARE	AAACCA	1228	1208	1248
Zm00001d013259_P002	G-box	CACGTC	824	804	844
Zm00001d013259_P002	I-box	gGATAAGGTG	1701	1681	1721
Zm00001d013259_P002	I-box	gGATAAGGTG	1920	1900	1940
Zm00001d013259_P003	ABRE3a	TACGTG	1010	990	1030
Zm00001d013259_P003	ABRE4	CACGTA	1010	990	1030
Zm00001d013259_P003	ARE	AAACCA	122	102	142
Zm00001d013259_P003	ARE	AAACCA	210	190	230
Zm00001d013259_P003	ARE	AAACCA	1031	1011	1051
Zm00001d013259_P003	ARE	AAACCA	1228	1208	1248
Zm00001d013259_P003	G-box	CACGTC	824	804	844
Zm00001d013259_P003	I-box	gGATAAGGTG	1701	1681	1721
Zm00001d013259_P003	I-box	gGATAAGGTG	1920	1900	1940
Zm00001d013259_P004	ABRE3a	TACGTG	1010	990	1030
Zm00001d013259_P004	ABRE4	CACGTA	1010	990	1030
Zm00001d013259_P004	ARE	AAACCA	122	102	142
Zm00001d013259_P004	ARE	AAACCA	210	190	230
Zm00001d013259_P004	ARE	AAACCA	1031	1011	1051
Zm00001d013259_P004	ARE	AAACCA	1228	1208	1248
Zm00001d013259_P004	G-box	CACGTC	824	804	844
Zm00001d013259_P004	I-box	gGATAAGGTG	1701	1681	1721
Zm00001d013259_P004	I-box	gGATAAGGTG	1920	1900	1940
Zm00001d013792_P001	ARE	AAACCA	249	229	269
Zm00001d013792_P001	ARE	AAACCA	1957	1937	1977
Zm00001d013792_P001	GC-motif	CCCCCG	1412	1392	1432
Zm00001d015381_P001	ABRE2	CCACGTGG	94	74	114
Zm00001d015381_P001	ARE	AAACCA	263	243	283
Zm00001d015381_P001	ARE	AAACCA	289	269	309
Zm00001d015381_P001	G-box	CACGAC	280	260	300
Zm00001d015381_P001	G-box	CACGAC	548	528	568
Zm00001d015381_P001	G-box	CACGAC	841	821	861
Zm00001d015381_P001	GC-motif	CCCCCG	1240	1220	1260
Zm00001d015775_P001	ABRE3a	TACGTG	243	223	263
Zm00001d015775_P001	ABRE4	CACGTA	243	223	263
Zm00001d015775_P001	ARE	AAACCA	37	17	57
Zm00001d015775_P001	ARE	AAACCA	480	460	500
Zm00001d015775_P001	ARE	AAACCA	1690	1670	1710
Zm00001d016650_P001	DRE1	ACCGAGA	793	773	813
Zm00001d016650_P001	G-box	CACGTC	1498	1478	1518
Zm00001d016650_P001	GC-motif	CCCCCG	272	252	292
Zm00001d016650_P001	O2-site	GATGACATGG	817	797	837
Zm00001d016650_P001	O2-site	GATGATGTGG	1699	1679	1719
Zm00001d016791_P001	ARE	AAACCA	690	670	710
Zm00001d016791_P001	G-box	CACGAC	72	52	92
Zm00001d016791_P001	G-box	CACGAC	933	913	953
Zm00001d016791_P001	O2-site	GATGATGTGG	313	293	333
Zm00001d016791_P001	O2-site	GATGACATGG	1673	1653	1693
Zm00001d016791_P001	TATA-box	TATAAGAA	236	216	256
Zm00001d016791_P001	TATA-box	TATAAGAA	1326	1306	1346
Zm00001d016957_P001	G-box	CACGAC	387	367	407
Zm00001d016957_P001	G-box	CACGAC	461	441	481
Zm00001d016957_P001	GC-motif	CCCCCG	393	373	413
Zm00001d016957_P001	GC-motif	CCCCCG	430	410	450
Zm00001d016957_P001	GC-motif	CCCCCG	478	458	498
Zm00001d016957_P001	TATA-box	TATAAGAA	1238	1218	1258
Zm00001d016957_P002	G-box	CACGAC	387	367	407
Zm00001d016957_P002	G-box	CACGAC	461	441	481
Zm00001d016957_P002	GC-motif	CCCCCG	393	373	413
Zm00001d016957_P002	GC-motif	CCCCCG	430	410	450
Zm00001d016957_P002	GC-motif	CCCCCG	478	458	498
Zm00001d016957_P002	TATA-box	TATAAGAA	1238	1218	1258
Zm00001d016957_P003	G-box	CACGAC	387	367	407
Zm00001d016957_P003	G-box	CACGAC	461	441	481
Zm00001d016957_P003	GC-motif	CCCCCG	393	373	413
Zm00001d016957_P003	GC-motif	CCCCCG	430	410	450
Zm00001d016957_P003	GC-motif	CCCCCG	478	458	498
Zm00001d016957_P003	TATA-box	TATAAGAA	1238	1218	1258
Zm00001d017614_P001	ABRE3a	TACGTG	1111	1091	1131
Zm00001d017614_P001	ABRE4	CACGTA	1111	1091	1131
Zm00001d017614_P001	ARE	AAACCA	346	326	366
Zm00001d017614_P001	ARE	AAACCA	1393	1373	1413
Zm00001d017614_P001	G-box	CACGAC	797	777	817
Zm00001d017614_P001	G-box	CACGAC	1369	1349	1389
Zm00001d017614_P001	GC-motif	CCCCCG	1825	1805	1845
Zm00001d017614_P002	ABRE3a	TACGTG	1111	1091	1131
Zm00001d017614_P002	ABRE4	CACGTA	1111	1091	1131
Zm00001d017614_P002	ARE	AAACCA	346	326	366
Zm00001d017614_P002	ARE	AAACCA	1393	1373	1413
Zm00001d017614_P002	G-box	CACGAC	797	777	817
Zm00001d017614_P002	G-box	CACGAC	1369	1349	1389
Zm00001d017614_P002	GC-motif	CCCCCG	1825	1805	1845
Zm00001d017614_P003	ABRE3a	TACGTG	1111	1091	1131
Zm00001d017614_P003	ABRE4	CACGTA	1111	1091	1131
Zm00001d017614_P003	ARE	AAACCA	346	326	366
Zm00001d017614_P003	ARE	AAACCA	1393	1373	1413
Zm00001d017614_P003	G-box	CACGAC	797	777	817
Zm00001d017614_P003	G-box	CACGAC	1369	1349	1389
Zm00001d017614_P003	GC-motif	CCCCCG	1825	1805	1845
Zm00001d017614_P004	ABRE3a	TACGTG	1111	1091	1131
Zm00001d017614_P004	ABRE4	CACGTA	1111	1091	1131
Zm00001d017614_P004	ARE	AAACCA	346	326	366
Zm00001d017614_P004	ARE	AAACCA	1393	1373	1413
Zm00001d017614_P004	G-box	CACGAC	797	777	817
Zm00001d017614_P004	G-box	CACGAC	1369	1349	1389
Zm00001d017614_P004	GC-motif	CCCCCG	1825	1805	1845
Zm00001d017932_P001	ABRE3a	TACGTG	152	132	172
Zm00001d017932_P001	ABRE4	CACGTA	152	132	172
Zm00001d017932_P001	ARE	AAACCA	393	373	413
Zm00001d017932_P001	ARE	AAACCA	549	529	569
Zm00001d017932_P001	G-box	CACGTC	1575	1555	1595
Zm00001d017932_P001	GC-motif	CCCCCG	1909	1889	1929
Zm00001d017932_P002	ABRE3a	TACGTG	152	132	172
Zm00001d017932_P002	ABRE4	CACGTA	152	132	172
Zm00001d017932_P002	ARE	AAACCA	393	373	413
Zm00001d017932_P002	ARE	AAACCA	549	529	569
Zm00001d017932_P002	G-box	CACGTC	1575	1555	1595
Zm00001d017932_P002	GC-motif	CCCCCG	1909	1889	1929
Zm00001d017932_P003	ABRE3a	TACGTG	152	132	172
Zm00001d017932_P003	ABRE4	CACGTA	152	132	172
Zm00001d017932_P003	ARE	AAACCA	393	373	413
Zm00001d017932_P003	ARE	AAACCA	549	529	569
Zm00001d017932_P003	G-box	CACGTC	1575	1555	1595
Zm00001d017932_P003	GC-motif	CCCCCG	1909	1889	1929
Zm00001d017932_P004	ABRE3a	TACGTG	749	729	769
Zm00001d017932_P004	ABRE3a	TACGTG	1749	1729	1769
Zm00001d017932_P004	ABRE4	CACGTA	749	729	769
Zm00001d017932_P004	ABRE4	CACGTA	1749	1729	1769
Zm00001d017932_P004	ARE	AAACCA	642	622	662
Zm00001d017932_P004	ARE	AAACCA	1340	1320	1360
Zm00001d017932_P004	ARE	AAACCA	1412	1392	1432
Zm00001d017932_P004	DRE1	ACCGAGA	510	490	530
Zm00001d017932_P004	DRE1	ACCGAGA	1694	1674	1714
Zm00001d017932_P004	G-box	CACGTC	253	233	273
Zm00001d017932_P004	G-box	CACGTC	941	921	961
Zm00001d017932_P004	O2-site	GATGA(C/T)(A/G)TG(A/G)	106	86	126
Zm00001d018142_P001	ABRE3a	TACGTG	862	842	882
Zm00001d018142_P001	ABRE4	CACGTA	862	842	882
Zm00001d018142_P001	ARE	AAACCA	793	773	813
Zm00001d018142_P001	ARE	AAACCA	937	917	957
Zm00001d018142_P001	ARE	AAACCA	1340	1320	1360
Zm00001d018142_P001	G-box	CACGTC	1315	1295	1335
Zm00001d018142_P001	G-box	CACGAC	1702	1682	1722
Zm00001d018142_P001	G-box	CACGAC	1825	1805	1845
Zm00001d018142_P001	GC-motif	CCCCCG	995	975	1015
Zm00001d018142_P001	I-box	cGATAAGGCG	760	740	780
Zm00001d018142_P001	O2-site	GTTGACGTGA	807	787	827
Zm00001d018142_P001	O2-site	GATGATGTGG	1680	1660	1700
Zm00001d018142_P002	ABRE3a	TACGTG	862	842	882
Zm00001d018142_P002	ABRE4	CACGTA	862	842	882
Zm00001d018142_P002	ARE	AAACCA	793	773	813
Zm00001d018142_P002	ARE	AAACCA	937	917	957
Zm00001d018142_P002	ARE	AAACCA	1340	1320	1360
Zm00001d018142_P002	G-box	CACGTC	1315	1295	1335
Zm00001d018142_P002	G-box	CACGAC	1702	1682	1722
Zm00001d018142_P002	G-box	CACGAC	1825	1805	1845
Zm00001d018142_P002	GC-motif	CCCCCG	995	975	1015
Zm00001d018142_P002	I-box	cGATAAGGCG	760	740	780
Zm00001d018142_P002	O2-site	GTTGACGTGA	807	787	827
Zm00001d018142_P002	O2-site	GATGATGTGG	1680	1660	1700
Zm00001d018587_P001	G-box	CACGTC	1149	1129	1169
Zm00001d018587_P001	G-box	CACGAC	1362	1342	1382
Zm00001d018587_P001	GC-motif	CCCCCG	670	650	690
Zm00001d018587_P001	O2-site	GATGA(C/T)(A/G)TG(A/G)	467	447	487
Zm00001d018587_P001	O2-site	GATGATGTGG	1262	1242	1282
Zm00001d018667_P001	ARE	AAACCA	712	692	732
Zm00001d018667_P002	ARE	AAACCA	360	340	380
Zm00001d018667_P003	ARE	AAACCA	712	692	732
Zm00001d018667_P004	ARE	AAACCA	712	692	732
Zm00001d018667_P005	ARE	AAACCA	712	692	732
Zm00001d018667_P006	ARE	AAACCA	712	692	732
Zm00001d018667_P009	ARE	AAACCA	360	340	380
Zm00001d018667_P012	ARE	AAACCA	360	340	380
Zm00001d018767_P001	ARE	AAACCA	903	883	923
Zm00001d018767_P001	GC-motif	CCCCCG	1381	1361	1401
Zm00001d019189_P001	G-box	CACGTC	405	385	425
Zm00001d019189_P001	G-box	CACGAC	618	598	638
Zm00001d019189_P001	O2-site	GATGATGTGG	512	492	532
Zm00001d019189_P003	ARE	AAACCA	326	306	346
Zm00001d019189_P003	G-box	CACGAC	684	664	704
Zm00001d019189_P003	G-box	CACGAC	693	673	713
Zm00001d019189_P003	G-box	CACGTC	1158	1138	1178
Zm00001d019189_P003	G-box	CACGAC	1371	1351	1391
Zm00001d019189_P003	GC-motif	CCCCCG	679	659	699
Zm00001d019189_P003	O2-site	GATGA(C/T)(A/G)TG(A/G)	476	456	496
Zm00001d019189_P003	O2-site	GATGATGTGG	1265	1245	1285
Zm00001d019213_P001	ABRE3a	TACGTG	844	824	864
Zm00001d019213_P001	ABRE3a	TACGTG	1005	985	1025
Zm00001d019213_P001	ABRE4	CACGTA	844	824	864
Zm00001d019213_P001	ABRE4	CACGTA	1005	985	1025
Zm00001d019213_P001	DRE1	ACCGAGA	717	697	737
Zm00001d019213_P001	G-box	CACGAC	318	298	338
Zm00001d019214_P001	ABRE3a	TACGTG	1785	1765	1805
Zm00001d019214_P001	ABRE4	CACGTA	1785	1765	1805
Zm00001d019214_P001	ARE	AAACCA	2	-18	22
Zm00001d019214_P001	G-box	CACGAC	206	186	226
Zm00001d019214_P001	G-box	CACGTC	1260	1240	1280
Zm00001d019214_P001	O2-site	GATGATGTGG	1291	1271	1311
Zm00001d019214_P001	O2-site	GTTGACGTGA	1955	1935	1975
Zm00001d019214_P001	TATA-box	TATAAGAA	1276	1256	1296
Zm00001d019289_P001	ABRE3a	TACGTG	635	615	655
Zm00001d019289_P001	ABRE4	CACGTA	635	615	655
Zm00001d019289_P001	ARE	AAACCA	1789	1769	1809
Zm00001d019289_P001	ARE	AAACCA	1926	1906	1946
Zm00001d019289_P001	DRE1	ACCGAGA	844	824	864
Zm00001d019289_P001	G-box	CACGTC	204	184	224
Zm00001d019289_P001	G-box	CACGAC	698	678	718
Zm00001d019289_P001	G-box	CACGAC	1080	1060	1100
Zm00001d019289_P001	GC-motif	CCCCCG	1225	1205	1245
Zm00001d019289_P001	O2-site	GATGA(C/T)(A/G)TG(A/G)	31	11	51
Zm00001d020114_P001	G-box	CACGTC	1216	1196	1236
Zm00001d020114_P001	G-box	CACGAC	1362	1342	1382
Zm00001d020114_P001	GC-motif	CCCCCG	738	718	758
Zm00001d021057_P001	ARE	AAACCA	452	432	472
Zm00001d021057_P001	GC-motif	CCCCCG	1445	1425	1465
Zm00001d021057_P001	O2-site	GATGA(C/T)(A/G)TG(A/G)	476	456	496
Zm00001d021057_P001	O2-site	GATGATGTGG	1094	1074	1114
Zm00001d021057_P001	O2-site	GATGACATGG	1225	1205	1245
Zm00001d021057_P002	ARE	AAACCA	452	432	472
Zm00001d021057_P002	GC-motif	CCCCCG	1445	1425	1465
Zm00001d021057_P002	O2-site	GATGA(C/T)(A/G)TG(A/G)	476	456	496
Zm00001d021057_P002	O2-site	GATGATGTGG	1094	1074	1114
Zm00001d021057_P002	O2-site	GATGACATGG	1225	1205	1245
Zm00001d022088_P001	ARE	AAACCA	754	734	774
Zm00001d022088_P001	ARE	AAACCA	794	774	814
Zm00001d022088_P001	ARE	AAACCA	1237	1217	1257
Zm00001d022088_P001	ARE	AAACCA	1574	1554	1594
Zm00001d022088_P001	ARE	AAACCA	1794	1774	1814
Zm00001d022088_P001	ARE	AAACCA	1803	1783	1823
Zm00001d022088_P001	G-box	CACGTC	1372	1352	1392
Zm00001d022088_P001	G-box	CACGAC	1775	1755	1795
Zm00001d022088_P001	G-box	CACGTC	1936	1916	1956
Zm00001d022088_P001	GC-motif	CCCCCG	336	316	356
Zm00001d022088_P001	GC-motif	CCCCCG	1756	1736	1776
Zm00001d022088_P001	O2-site	GATGATGTGG	1097	1077	1117
Zm00001d022088_P001	O2-site	GTTGACGTGA	1287	1267	1307
Zm00001d022088_P001	O2-site	GTTGACGTGA	1369	1349	1389
Zm00001d022088_P002	ARE	AAACCA	754	734	774
Zm00001d022088_P002	ARE	AAACCA	794	774	814
Zm00001d022088_P002	ARE	AAACCA	1237	1217	1257
Zm00001d022088_P002	ARE	AAACCA	1574	1554	1594
Zm00001d022088_P002	ARE	AAACCA	1794	1774	1814
Zm00001d022088_P002	ARE	AAACCA	1803	1783	1823
Zm00001d022088_P002	G-box	CACGTC	1372	1352	1392
Zm00001d022088_P002	G-box	CACGAC	1775	1755	1795
Zm00001d022088_P002	G-box	CACGTC	1936	1916	1956
Zm00001d022088_P002	GC-motif	CCCCCG	336	316	356
Zm00001d022088_P002	GC-motif	CCCCCG	1756	1736	1776
Zm00001d022088_P002	O2-site	GATGATGTGG	1097	1077	1117
Zm00001d022088_P002	O2-site	GTTGACGTGA	1287	1267	1307
Zm00001d022088_P002	O2-site	GTTGACGTGA	1369	1349	1389
Zm00001d022088_P003	ARE	AAACCA	1311	1291	1331
Zm00001d022088_P003	G-box	CACGAC	360	340	380
Zm00001d022088_P004	ARE	AAACCA	754	734	774
Zm00001d022088_P004	ARE	AAACCA	794	774	814
Zm00001d022088_P004	ARE	AAACCA	1237	1217	1257
Zm00001d022088_P004	ARE	AAACCA	1574	1554	1594
Zm00001d022088_P004	ARE	AAACCA	1794	1774	1814
Zm00001d022088_P004	ARE	AAACCA	1803	1783	1823
Zm00001d022088_P004	G-box	CACGTC	1372	1352	1392
Zm00001d022088_P004	G-box	CACGAC	1775	1755	1795
Zm00001d022088_P004	G-box	CACGTC	1936	1916	1956
Zm00001d022088_P004	GC-motif	CCCCCG	336	316	356
Zm00001d022088_P004	GC-motif	CCCCCG	1756	1736	1776
Zm00001d022088_P004	O2-site	GATGATGTGG	1097	1077	1117
Zm00001d022088_P004	O2-site	GTTGACGTGA	1287	1267	1307
Zm00001d022088_P004	O2-site	GTTGACGTGA	1369	1349	1389
Zm00001d023736_P001	ABRE3a	TACGTG	360	340	380
Zm00001d023736_P001	ABRE3a	TACGTG	381	361	401
Zm00001d023736_P001	ABRE3a	TACGTG	1596	1576	1616
Zm00001d023736_P001	ABRE4	CACGTA	360	340	380
Zm00001d023736_P001	ABRE4	CACGTA	381	361	401
Zm00001d023736_P001	ABRE4	CACGTA	1596	1576	1616
Zm00001d023736_P001	ARE	AAACCA	1312	1292	1332
Zm00001d023736_P001	ARE	AAACCA	1982	1962	2002
Zm00001d023736_P001	G-box	CACGTC	1965	1945	1985
Zm00001d023736_P001	O2-site	GATGACATGG	894	874	914
Zm00001d023736_P002	ABRE3a	TACGTG	360	340	380
Zm00001d023736_P002	ABRE3a	TACGTG	381	361	401
Zm00001d023736_P002	ABRE3a	TACGTG	1596	1576	1616
Zm00001d023736_P002	ABRE4	CACGTA	360	340	380
Zm00001d023736_P002	ABRE4	CACGTA	381	361	401
Zm00001d023736_P002	ABRE4	CACGTA	1596	1576	1616
Zm00001d023736_P002	ARE	AAACCA	1312	1292	1332
Zm00001d023736_P002	ARE	AAACCA	1982	1962	2002
Zm00001d023736_P002	G-box	CACGTC	1965	1945	1985
Zm00001d023736_P002	O2-site	GATGACATGG	894	874	914
Zm00001d023736_P003	ABRE3a	TACGTG	360	340	380
Zm00001d023736_P003	ABRE3a	TACGTG	381	361	401
Zm00001d023736_P003	ABRE3a	TACGTG	1596	1576	1616
Zm00001d023736_P003	ABRE4	CACGTA	360	340	380
Zm00001d023736_P003	ABRE4	CACGTA	381	361	401
Zm00001d023736_P003	ABRE4	CACGTA	1596	1576	1616
Zm00001d023736_P003	ARE	AAACCA	1312	1292	1332
Zm00001d023736_P003	ARE	AAACCA	1982	1962	2002
Zm00001d023736_P003	G-box	CACGTC	1965	1945	1985
Zm00001d023736_P003	O2-site	GATGACATGG	894	874	914
Zm00001d023739_P001	ARE	AAACCA	1993	1973	2013
Zm00001d023739_P001	I-box	gGATAAGGTG	37	17	57
Zm00001d023955_P001	ARE	AAACCA	50	30	70
Zm00001d023955_P001	ARE	AAACCA	648	628	668
Zm00001d023955_P001	ARE	AAACCA	882	862	902
Zm00001d023955_P001	ARE	AAACCA	1141	1121	1161
Zm00001d023955_P001	G-box	CACGTC	117	97	137
Zm00001d023955_P002	ARE	AAACCA	50	30	70
Zm00001d023955_P002	ARE	AAACCA	648	628	668
Zm00001d023955_P002	ARE	AAACCA	882	862	902
Zm00001d023955_P002	ARE	AAACCA	1141	1121	1161
Zm00001d023955_P002	G-box	CACGTC	117	97	137
Zm00001d023955_P003	ARE	AAACCA	50	30	70
Zm00001d023955_P003	ARE	AAACCA	648	628	668
Zm00001d023955_P003	ARE	AAACCA	882	862	902
Zm00001d023955_P003	ARE	AAACCA	1141	1121	1161
Zm00001d023955_P003	G-box	CACGTC	117	97	137
Zm00001d023955_P004	ARE	AAACCA	50	30	70
Zm00001d023955_P004	ARE	AAACCA	648	628	668
Zm00001d023955_P004	ARE	AAACCA	882	862	902
Zm00001d023955_P004	ARE	AAACCA	1141	1121	1161
Zm00001d023955_P004	G-box	CACGTC	117	97	137
Zm00001d024389_P001	ARE	AAACCA	978	958	998
Zm00001d024389_P001	ARE	AAACCA	1440	1420	1460
Zm00001d024389_P001	ARE	AAACCA	1448	1428	1468
Zm00001d024389_P001	G-box	CACGAC	1930	1910	1950
Zm00001d024777_P001	ABRE3a	TACGTG	1428	1408	1448
Zm00001d024777_P001	ABRE4	CACGTA	1428	1408	1448
Zm00001d024777_P001	ARE	AAACCA	964	944	984
Zm00001d024777_P001	G-box	CACGTC	544	524	564
Zm00001d024777_P001	I-box	gGATAAGGTG	1065	1045	1085
Zm00001d024777_P001	O2-site	GATGACATGG	37	17	57
Zm00001d025479_P001	ABRE3a	TACGTG	600	580	620
Zm00001d025479_P001	ABRE4	CACGTA	600	580	620
Zm00001d025479_P001	ARE	AAACCA	49	29	69
Zm00001d025479_P001	ARE	AAACCA	1317	1297	1337
Zm00001d025479_P001	GC-motif	CCCCCG	1246	1226	1266
Zm00001d026239_P004	ABRE3a	TACGTG	922	902	942
Zm00001d026239_P004	ABRE4	CACGTA	922	902	942
Zm00001d026239_P004	ARE	AAACCA	1208	1188	1228
Zm00001d026239_P004	G-box	CACGAC	712	692	732
Zm00001d026239_P004	G-box	CACGAC	1052	1032	1072
Zm00001d026239_P004	G-box	CACGAC	1489	1469	1509
Zm00001d026239_P004	G-box	CACGAC	1565	1545	1585
Zm00001d026239_P004	GC-motif	CCCCCG	722	702	742
Zm00001d026239_P004	GC-motif	CCCCCG	752	732	772
Zm00001d026239_P004	GC-motif	CCCCCG	1826	1806	1846
Zm00001d026239_P007	ABRE3a	TACGTG	922	902	942
Zm00001d026239_P007	ABRE4	CACGTA	922	902	942
Zm00001d026239_P007	ARE	AAACCA	1208	1188	1228
Zm00001d026239_P007	G-box	CACGAC	712	692	732
Zm00001d026239_P007	G-box	CACGAC	1052	1032	1072
Zm00001d026239_P007	G-box	CACGAC	1489	1469	1509
Zm00001d026239_P007	G-box	CACGAC	1565	1545	1585
Zm00001d026239_P007	GC-motif	CCCCCG	722	702	742
Zm00001d026239_P007	GC-motif	CCCCCG	752	732	772
Zm00001d026239_P007	GC-motif	CCCCCG	1826	1806	1846
Zm00001d026239_P008	ABRE3a	TACGTG	922	902	942
Zm00001d026239_P008	ABRE4	CACGTA	922	902	942
Zm00001d026239_P008	ARE	AAACCA	1208	1188	1228
Zm00001d026239_P008	G-box	CACGAC	712	692	732
Zm00001d026239_P008	G-box	CACGAC	1052	1032	1072
Zm00001d026239_P008	G-box	CACGAC	1489	1469	1509
Zm00001d026239_P008	G-box	CACGAC	1565	1545	1585
Zm00001d026239_P008	GC-motif	CCCCCG	722	702	742
Zm00001d026239_P008	GC-motif	CCCCCG	752	732	772
Zm00001d026239_P008	GC-motif	CCCCCG	1826	1806	1846
Zm00001d026239_P009	ABRE3a	TACGTG	922	902	942
Zm00001d026239_P009	ABRE4	CACGTA	922	902	942
Zm00001d026239_P009	ARE	AAACCA	1208	1188	1228
Zm00001d026239_P009	G-box	CACGAC	712	692	732
Zm00001d026239_P009	G-box	CACGAC	1052	1032	1072
Zm00001d026239_P009	G-box	CACGAC	1489	1469	1509
Zm00001d026239_P009	G-box	CACGAC	1565	1545	1585
Zm00001d026239_P009	GC-motif	CCCCCG	722	702	742
Zm00001d026239_P009	GC-motif	CCCCCG	752	732	772
Zm00001d026239_P009	GC-motif	CCCCCG	1826	1806	1846
Zm00001d026239_P010	ABRE3a	TACGTG	922	902	942
Zm00001d026239_P010	ABRE4	CACGTA	922	902	942
Zm00001d026239_P010	ARE	AAACCA	1208	1188	1228
Zm00001d026239_P010	G-box	CACGAC	712	692	732
Zm00001d026239_P010	G-box	CACGAC	1052	1032	1072
Zm00001d026239_P010	G-box	CACGAC	1489	1469	1509
Zm00001d026239_P010	G-box	CACGAC	1565	1545	1585
Zm00001d026239_P010	GC-motif	CCCCCG	722	702	742
Zm00001d026239_P010	GC-motif	CCCCCG	752	732	772
Zm00001d026239_P010	GC-motif	CCCCCG	1826	1806	1846
Zm00001d026239_P011	ABRE3a	TACGTG	922	902	942
Zm00001d026239_P011	ABRE4	CACGTA	922	902	942
Zm00001d026239_P011	ARE	AAACCA	1208	1188	1228
Zm00001d026239_P011	G-box	CACGAC	712	692	732
Zm00001d026239_P011	G-box	CACGAC	1052	1032	1072
Zm00001d026239_P011	G-box	CACGAC	1489	1469	1509
Zm00001d026239_P011	G-box	CACGAC	1565	1545	1585
Zm00001d026239_P011	GC-motif	CCCCCG	722	702	742
Zm00001d026239_P011	GC-motif	CCCCCG	752	732	772
Zm00001d026239_P011	GC-motif	CCCCCG	1826	1806	1846
Zm00001d027425_P001	ARE	AAACCA	252	232	272
Zm00001d027425_P001	ARE	AAACCA	315	295	335
Zm00001d027425_P001	G-box	CACGTC	1051	1031	1071
Zm00001d027425_P001	G-box	CACGTC	1073	1053	1093
Zm00001d027425_P001	GC-motif	CCCCCG	507	487	527
Zm00001d027425_P001	GC-motif	CCCCCG	543	523	563
Zm00001d027425_P001	GC-motif	CCCCCG	572	552	592
Zm00001d027425_P001	GC-motif	CCCCCG	780	760	800
Zm00001d027425_P001	GC-motif	CCCCCG	984	964	1004
Zm00001d027425_P001	GC-motif	CCCCCG	1012	992	1032
Zm00001d027425_P001	O2-site	GTTGACGTGA	1604	1584	1624
Zm00001d027425_P002	ARE	AAACCA	252	232	272
Zm00001d027425_P002	ARE	AAACCA	315	295	335
Zm00001d027425_P002	G-box	CACGTC	1051	1031	1071
Zm00001d027425_P002	G-box	CACGTC	1073	1053	1093
Zm00001d027425_P002	GC-motif	CCCCCG	507	487	527
Zm00001d027425_P002	GC-motif	CCCCCG	543	523	563
Zm00001d027425_P002	GC-motif	CCCCCG	572	552	592
Zm00001d027425_P002	GC-motif	CCCCCG	780	760	800
Zm00001d027425_P002	GC-motif	CCCCCG	984	964	1004
Zm00001d027425_P002	GC-motif	CCCCCG	1012	992	1032
Zm00001d027425_P002	O2-site	GTTGACGTGA	1604	1584	1624
Zm00001d027955_P001	ARE	AAACCA	1295	1275	1315
Zm00001d027955_P001	ARE	AAACCA	1399	1379	1419
Zm00001d027955_P001	G-box	CACGTC	619	599	639
Zm00001d027955_P001	G-box	CACGTC	801	781	821
Zm00001d027955_P001	GC-motif	CCCCCG	164	144	184
Zm00001d027955_P001	GC-motif	CCCCCG	396	376	416
Zm00001d027957_P001	ARE	AAACCA	872	852	892
Zm00001d027957_P001	ARE	AAACCA	1009	989	1029
Zm00001d027957_P001	DRE1	ACCGAGA	1142	1122	1162
Zm00001d027957_P001	G-box	CACGAC	1059	1039	1079
Zm00001d027957_P001	O2-site	GATGATGTGG	429	409	449
Zm00001d027957_P002	ARE	AAACCA	872	852	892
Zm00001d027957_P002	ARE	AAACCA	1009	989	1029
Zm00001d027957_P002	DRE1	ACCGAGA	1142	1122	1162
Zm00001d027957_P002	G-box	CACGAC	1059	1039	1079
Zm00001d027957_P002	O2-site	GATGATGTGG	429	409	449
Zm00001d027957_P003	ARE	AAACCA	872	852	892
Zm00001d027957_P003	ARE	AAACCA	1009	989	1029
Zm00001d027957_P003	DRE1	ACCGAGA	1142	1122	1162
Zm00001d027957_P003	G-box	CACGAC	1059	1039	1079
Zm00001d027957_P003	O2-site	GATGATGTGG	429	409	449
Zm00001d027957_P004	ARE	AAACCA	872	852	892
Zm00001d027957_P004	ARE	AAACCA	1009	989	1029
Zm00001d027957_P004	DRE1	ACCGAGA	1142	1122	1162
Zm00001d027957_P004	G-box	CACGAC	1059	1039	1079
Zm00001d027957_P004	O2-site	GATGATGTGG	429	409	449
Zm00001d027957_P006	ARE	AAACCA	872	852	892
Zm00001d027957_P006	ARE	AAACCA	1009	989	1029
Zm00001d027957_P006	DRE1	ACCGAGA	1142	1122	1162
Zm00001d027957_P006	G-box	CACGAC	1059	1039	1079
Zm00001d027957_P006	O2-site	GATGATGTGG	429	409	449
Zm00001d028217_P001	ARE	AAACCA	1027	1007	1047
Zm00001d028217_P001	G-box	CACGTC	1141	1121	1161
Zm00001d028217_P001	I-box	cGATAAGGCG	375	355	395
Zm00001d028217_P001	O2-site	GATGATGTGG	1663	1643	1683
Zm00001d028217_P002	ARE	AAACCA	1027	1007	1047
Zm00001d028217_P002	G-box	CACGTC	1141	1121	1161
Zm00001d028217_P002	I-box	cGATAAGGCG	375	355	395
Zm00001d028217_P002	O2-site	GATGATGTGG	1663	1643	1683
Zm00001d028217_P003	ARE	AAACCA	1027	1007	1047
Zm00001d028217_P003	G-box	CACGTC	1141	1121	1161
Zm00001d028217_P003	I-box	cGATAAGGCG	375	355	395
Zm00001d028217_P003	O2-site	GATGATGTGG	1663	1643	1683
Zm00001d030375_P002	ABRE2	CCACGTGG	166	146	186
Zm00001d030375_P002	ARE	AAACCA	614	594	634
Zm00001d030375_P002	ARE	AAACCA	933	913	953
Zm00001d030375_P002	G-box	CACGAC	1065	1045	1085
Zm00001d031399_P001	ABRE3a	TACGTG	403	383	423
Zm00001d031399_P001	ABRE3a	TACGTG	488	468	508
Zm00001d031399_P001	ABRE3a	TACGTG	1508	1488	1528
Zm00001d031399_P001	ABRE4	CACGTA	403	383	423
Zm00001d031399_P001	ABRE4	CACGTA	488	468	508
Zm00001d031399_P001	ABRE4	CACGTA	1508	1488	1528
Zm00001d031399_P001	ARE	AAACCA	1608	1588	1628
Zm00001d031399_P001	dOCT	CACGGATC	1149	1129	1169
Zm00001d031399_P001	G-box	CACGTC	967	947	987
Zm00001d031399_P001	G-box	CACGAC	1066	1046	1086
Zm00001d031399_P001	G-box	CACGTC	1086	1066	1106
Zm00001d031399_P001	O2-site	GTTGACGTGA	521	501	541
Zm00001d031399_P001	O2-site	GATGACATGG	1377	1357	1397
Zm00001d031591_P001	G-box	CACGAC	686	666	706
Zm00001d031591_P001	G-box	CACGAC	695	675	715
Zm00001d031591_P001	G-box	CACGAC	1373	1353	1393
Zm00001d031591_P001	GC-motif	CCCCCG	681	661	701
Zm00001d031591_P001	O2-site	GATGA(C/T)(A/G)TG(A/G)	478	458	498
Zm00001d031591_P001	O2-site	GATGATGTGG	1273	1253	1293
Zm00001d031591_P001	O2-site	GATGA(C/T)(A/G)TG(A/G)	1835	1815	1855
Zm00001d031620_P001	G-box	CACGAC	171	151	191
Zm00001d031620_P001	G-box	CACGTC	796	776	816
Zm00001d031620_P001	G-box	CACGTC	1452	1432	1472
Zm00001d031620_P001	GC-motif	CCCCCG	1575	1555	1595
Zm00001d031620_P001	GC-motif	CCCCCG	1798	1778	1818
Zm00001d031620_P001	OCT	CGCGGATC	833	813	853
Zm00001d031620_P002	G-box	CACGAC	171	151	191
Zm00001d031620_P002	G-box	CACGTC	796	776	816
Zm00001d031620_P002	G-box	CACGTC	1452	1432	1472
Zm00001d031620_P002	GC-motif	CCCCCG	1575	1555	1595
Zm00001d031620_P002	GC-motif	CCCCCG	1798	1778	1818
Zm00001d031620_P002	OCT	CGCGGATC	833	813	853
Zm00001d031625_P001	ABRE3a	TACGTG	723	703	743
Zm00001d031625_P001	ABRE4	CACGTA	723	703	743
Zm00001d031625_P001	ARE	AAACCA	95	75	115
Zm00001d031625_P001	DRE1	ACCGAGA	1851	1831	1871
Zm00001d031625_P001	G-box	CACGAC	1947	1927	1967
Zm00001d031625_P001	GC-motif	CCCCCG	1660	1640	1680
Zm00001d031625_P001	O2-site	GTTGACGTGA	886	866	906
Zm00001d031625_P001	O2-site	GATGA(C/T)(A/G)TG(A/G)	1354	1334	1374
Zm00001d031625_P001	TATA-box	TATAAGAA	164	144	184
Zm00001d031626_P001	ARE	AAACCA	962	942	982
Zm00001d031626_P001	ARE	AAACCA	1680	1660	1700
Zm00001d032218_P001	ARE	AAACCA	732	712	752
Zm00001d032218_P001	ARE	AAACCA	1068	1048	1088
Zm00001d032218_P001	O2-site	GATGACATGG	1031	1011	1051
Zm00001d032219_P001	I-box	gGATAAGGTG	199	179	219
Zm00001d033701_P001	ARE	AAACCA	63	43	83
Zm00001d033701_P001	ARE	AAACCA	722	702	742
Zm00001d033701_P001	ARE	AAACCA	764	744	784
Zm00001d033701_P001	ARE	AAACCA	1173	1153	1193
Zm00001d033701_P001	G-box	CACGAC	1360	1340	1380
Zm00001d034045_P003	ARE	AAACCA	587	567	607
Zm00001d034045_P003	ARE	AAACCA	1004	984	1024
Zm00001d034045_P003	ARE	AAACCA	1104	1084	1124
Zm00001d034045_P003	ARE	AAACCA	1326	1306	1346
Zm00001d034045_P003	ARE	AAACCA	1639	1619	1659
Zm00001d034045_P003	G-box	CACGAC	473	453	493
Zm00001d034045_P003	G-box	CACGTC	1946	1926	1966
Zm00001d034045_P004	ARE	AAACCA	587	567	607
Zm00001d034045_P004	ARE	AAACCA	1004	984	1024
Zm00001d034045_P004	ARE	AAACCA	1104	1084	1124
Zm00001d034045_P004	ARE	AAACCA	1326	1306	1346
Zm00001d034045_P004	ARE	AAACCA	1639	1619	1659
Zm00001d034045_P004	G-box	CACGAC	473	453	493
Zm00001d034045_P004	G-box	CACGTC	1946	1926	1966
Zm00001d034045_P005	ARE	AAACCA	568	548	588
Zm00001d034045_P007	ARE	AAACCA	587	567	607
Zm00001d034045_P007	ARE	AAACCA	1004	984	1024
Zm00001d034045_P007	ARE	AAACCA	1104	1084	1124
Zm00001d034045_P007	ARE	AAACCA	1326	1306	1346
Zm00001d034045_P007	ARE	AAACCA	1639	1619	1659
Zm00001d034045_P007	G-box	CACGAC	473	453	493
Zm00001d034045_P007	G-box	CACGTC	1946	1926	1966
Zm00001d034045_P009	ARE	AAACCA	587	567	607
Zm00001d034045_P009	ARE	AAACCA	1004	984	1024
Zm00001d034045_P009	ARE	AAACCA	1104	1084	1124
Zm00001d034045_P009	ARE	AAACCA	1326	1306	1346
Zm00001d034045_P009	ARE	AAACCA	1639	1619	1659
Zm00001d034045_P009	G-box	CACGAC	473	453	493
Zm00001d034045_P009	G-box	CACGTC	1946	1926	1966
Zm00001d034047_P001	O2-site	GATGACATGG	86	66	106
Zm00001d034047_P003	ARE	AAACCA	628	608	648
Zm00001d034047_P003	G-box	CACGAC	63	43	83
Zm00001d034047_P003	G-box	CACGAC	793	773	813
Zm00001d034047_P003	G-box	CACGTC	1138	1118	1158
Zm00001d034047_P005	ARE	AAACCA	628	608	648
Zm00001d034047_P005	G-box	CACGAC	63	43	83
Zm00001d034047_P005	G-box	CACGAC	793	773	813
Zm00001d034047_P005	G-box	CACGTC	1138	1118	1158
Zm00001d034047_P006	ARE	AAACCA	628	608	648
Zm00001d034047_P006	G-box	CACGAC	63	43	83
Zm00001d034047_P006	G-box	CACGAC	793	773	813
Zm00001d034047_P006	G-box	CACGTC	1138	1118	1158
Zm00001d034047_P007	ARE	AAACCA	628	608	648
Zm00001d034047_P007	G-box	CACGAC	63	43	83
Zm00001d034047_P007	G-box	CACGAC	793	773	813
Zm00001d034047_P007	G-box	CACGTC	1138	1118	1158
Zm00001d034047_P011	ARE	AAACCA	628	608	648
Zm00001d034047_P011	G-box	CACGAC	63	43	83
Zm00001d034047_P011	G-box	CACGAC	793	773	813
Zm00001d034047_P011	G-box	CACGTC	1138	1118	1158
Zm00001d034047_P012	ARE	AAACCA	628	608	648
Zm00001d034047_P012	G-box	CACGAC	63	43	83
Zm00001d034047_P012	G-box	CACGAC	793	773	813
Zm00001d034047_P012	G-box	CACGTC	1138	1118	1158
Zm00001d035053_P001	ABRE3a	TACGTG	315	295	335
Zm00001d035053_P001	ABRE4	CACGTA	315	295	335
Zm00001d035053_P001	ARE	AAACCA	254	234	274
Zm00001d035053_P001	ARE	AAACCA	1390	1370	1410
Zm00001d035053_P001	G-box	CACGTC	408	388	428
Zm00001d035053_P001	G-box	CACGTC	1613	1593	1633
Zm00001d035053_P001	O2-site	GTTGACGTGA	405	385	425
Zm00001d035053_P002	ABRE3a	TACGTG	315	295	335
Zm00001d035053_P002	ABRE4	CACGTA	315	295	335
Zm00001d035053_P002	ARE	AAACCA	254	234	274
Zm00001d035053_P002	ARE	AAACCA	1390	1370	1410
Zm00001d035053_P002	G-box	CACGTC	408	388	428
Zm00001d035053_P002	G-box	CACGTC	1613	1593	1633
Zm00001d035053_P002	O2-site	GTTGACGTGA	405	385	425
Zm00001d035053_P003	ABRE3a	TACGTG	6	-14	26
Zm00001d035053_P003	ABRE4	CACGTA	6	-14	26
Zm00001d035053_P003	ARE	AAACCA	1081	1061	1101
Zm00001d035053_P003	G-box	CACGTC	99	79	119
Zm00001d035053_P003	G-box	CACGTC	1304	1284	1324
Zm00001d035053_P003	G-box	CACGTC	1815	1795	1835
Zm00001d035053_P003	O2-site	GTTGACGTGA	96	76	116
Zm00001d036210_P001	ARE	AAACCA	1292	1272	1312
Zm00001d036210_P001	ATC-motif	TGCTATCCG	884	864	904
Zm00001d036210_P001	GC-motif	CCCCCG	1559	1539	1579
Zm00001d036210_P001	GC-motif	CCCCCG	1688	1668	1708
Zm00001d036210_P001	O2-site	GATGATGTGG	1806	1786	1826
Zm00001d036279_P001	ARE	AAACCA	194	174	214
Zm00001d036279_P001	ARE	AAACCA	229	209	249
Zm00001d036279_P001	ARE	AAACCA	935	915	955
Zm00001d036279_P001	G-box	CACGAC	1460	1440	1480
Zm00001d036279_P001	I-box	gGATAAGGTG	1074	1054	1094
Zm00001d036425_P001	ARE	AAACCA	69	49	89
Zm00001d036425_P001	dOCT	CACGGATC	1693	1673	1713
Zm00001d036425_P001	DRE1	ACCGAGA	58	38	78
Zm00001d036425_P001	DRE1	ACCGAGA	770	750	790
Zm00001d036425_P001	G-box	CACGTC	32	12	52
Zm00001d036425_P001	G-box	CACGAC	980	960	1000
Zm00001d036425_P001	G-box	CACGTC	1316	1296	1336
Zm00001d036425_P001	GC-motif	CCCCCG	682	662	702
Zm00001d036425_P001	GC-motif	CCCCCG	817	797	837
Zm00001d036425_P001	GC-motif	CCCCCG	1978	1958	1998
Zm00001d036425_P001	O2-site	GATGATGTGG	31	11	51
Zm00001d036425_P001	O2-site	GATGATGTGG	752	732	772
Zm00001d036425_P001	O2-site	GTTGACGTGA	1313	1293	1333
Zm00001d036425_P002	ARE	AAACCA	69	49	89
Zm00001d036425_P002	dOCT	CACGGATC	1693	1673	1713
Zm00001d036425_P002	DRE1	ACCGAGA	58	38	78
Zm00001d036425_P002	DRE1	ACCGAGA	770	750	790
Zm00001d036425_P002	G-box	CACGTC	32	12	52
Zm00001d036425_P002	G-box	CACGAC	980	960	1000
Zm00001d036425_P002	G-box	CACGTC	1316	1296	1336
Zm00001d036425_P002	GC-motif	CCCCCG	682	662	702
Zm00001d036425_P002	GC-motif	CCCCCG	817	797	837
Zm00001d036425_P002	GC-motif	CCCCCG	1978	1958	1998
Zm00001d036425_P002	O2-site	GATGATGTGG	31	11	51
Zm00001d036425_P002	O2-site	GATGATGTGG	752	732	772
Zm00001d036425_P002	O2-site	GTTGACGTGA	1313	1293	1333
Zm00001d037126_P001	ABRE3a	TACGTG	1659	1639	1679
Zm00001d037126_P001	ABRE4	CACGTA	1659	1639	1679
Zm00001d037126_P001	ARE	AAACCA	752	732	772
Zm00001d037126_P001	ARE	AAACCA	901	881	921
Zm00001d037126_P001	ARE	AAACCA	953	933	973
Zm00001d037126_P001	dOCT	CTCGGATC	217	197	237
Zm00001d037212_P001	ABRE3a	TACGTG	1196	1176	1216
Zm00001d037212_P001	ABRE4	CACGTA	1196	1176	1216
Zm00001d037212_P001	ARE	AAACCA	269	249	289
Zm00001d037212_P001	ARE	AAACCA	776	756	796
Zm00001d037212_P001	G-box	CACGAC	780	760	800
Zm00001d037212_P001	G-box	CACGAC	1510	1490	1530
Zm00001d037212_P001	G-box	CACGAC	1835	1815	1855
Zm00001d037212_P001	G-box	CACGAC	1849	1829	1869
Zm00001d037212_P002	ABRE3a	TACGTG	1196	1176	1216
Zm00001d037212_P002	ABRE4	CACGTA	1196	1176	1216
Zm00001d037212_P002	ARE	AAACCA	269	249	289
Zm00001d037212_P002	ARE	AAACCA	776	756	796
Zm00001d037212_P002	G-box	CACGAC	780	760	800
Zm00001d037212_P002	G-box	CACGAC	1510	1490	1530
Zm00001d037212_P002	G-box	CACGAC	1835	1815	1855
Zm00001d037212_P002	G-box	CACGAC	1849	1829	1869
Zm00001d037212_P003	ABRE3a	TACGTG	1196	1176	1216
Zm00001d037212_P003	ABRE4	CACGTA	1196	1176	1216
Zm00001d037212_P003	ARE	AAACCA	269	249	289
Zm00001d037212_P003	ARE	AAACCA	776	756	796
Zm00001d037212_P003	G-box	CACGAC	780	760	800
Zm00001d037212_P003	G-box	CACGAC	1510	1490	1530
Zm00001d037212_P003	G-box	CACGAC	1835	1815	1855
Zm00001d037212_P003	G-box	CACGAC	1849	1829	1869
Zm00001d037212_P004	ABRE3a	TACGTG	1196	1176	1216
Zm00001d037212_P004	ABRE4	CACGTA	1196	1176	1216
Zm00001d037212_P004	ARE	AAACCA	269	249	289
Zm00001d037212_P004	ARE	AAACCA	776	756	796
Zm00001d037212_P004	G-box	CACGAC	780	760	800
Zm00001d037212_P004	G-box	CACGAC	1510	1490	1530
Zm00001d037212_P004	G-box	CACGAC	1835	1815	1855
Zm00001d037212_P004	G-box	CACGAC	1849	1829	1869
Zm00001d037212_P005	ABRE3a	TACGTG	1196	1176	1216
Zm00001d037212_P005	ABRE4	CACGTA	1196	1176	1216
Zm00001d037212_P005	ARE	AAACCA	269	249	289
Zm00001d037212_P005	ARE	AAACCA	776	756	796
Zm00001d037212_P005	G-box	CACGAC	780	760	800
Zm00001d037212_P005	G-box	CACGAC	1510	1490	1530
Zm00001d037212_P005	G-box	CACGAC	1835	1815	1855
Zm00001d037212_P005	G-box	CACGAC	1849	1829	1869
Zm00001d037212_P006	ABRE3a	TACGTG	1196	1176	1216
Zm00001d037212_P006	ABRE4	CACGTA	1196	1176	1216
Zm00001d037212_P006	ARE	AAACCA	269	249	289
Zm00001d037212_P006	ARE	AAACCA	776	756	796
Zm00001d037212_P006	G-box	CACGAC	780	760	800
Zm00001d037212_P006	G-box	CACGAC	1510	1490	1530
Zm00001d037212_P006	G-box	CACGAC	1835	1815	1855
Zm00001d037212_P006	G-box	CACGAC	1849	1829	1869
Zm00001d037212_P007	ABRE3a	TACGTG	1196	1176	1216
Zm00001d037212_P007	ABRE4	CACGTA	1196	1176	1216
Zm00001d037212_P007	ARE	AAACCA	269	249	289
Zm00001d037212_P007	ARE	AAACCA	776	756	796
Zm00001d037212_P007	G-box	CACGAC	780	760	800
Zm00001d037212_P007	G-box	CACGAC	1510	1490	1530
Zm00001d037212_P007	G-box	CACGAC	1835	1815	1855
Zm00001d037212_P007	G-box	CACGAC	1849	1829	1869
Zm00001d037212_P012	ABRE3a	TACGTG	1196	1176	1216
Zm00001d037212_P012	ABRE4	CACGTA	1196	1176	1216
Zm00001d037212_P012	ARE	AAACCA	269	249	289
Zm00001d037212_P012	ARE	AAACCA	776	756	796
Zm00001d037212_P012	G-box	CACGAC	780	760	800
Zm00001d037212_P012	G-box	CACGAC	1510	1490	1530
Zm00001d037212_P012	G-box	CACGAC	1835	1815	1855
Zm00001d037212_P012	G-box	CACGAC	1849	1829	1869
Zm00001d037737_P001	ABRE3a	TACGTG	1636	1616	1656
Zm00001d037737_P001	ABRE4	CACGTA	1636	1616	1656
Zm00001d037737_P001	ARE	AAACCA	1552	1532	1572
Zm00001d037737_P001	G-box	CACGTC	1288	1268	1308
Zm00001d037737_P002	ABRE3a	TACGTG	1636	1616	1656
Zm00001d037737_P002	ABRE4	CACGTA	1636	1616	1656
Zm00001d037737_P002	ARE	AAACCA	1552	1532	1572
Zm00001d037737_P002	G-box	CACGTC	1288	1268	1308
Zm00001d037737_P003	ABRE3a	TACGTG	1636	1616	1656
Zm00001d037737_P003	ABRE4	CACGTA	1636	1616	1656
Zm00001d037737_P003	ARE	AAACCA	1552	1532	1572
Zm00001d037737_P003	G-box	CACGTC	1288	1268	1308
Zm00001d038015_P001	ABRE3a	TACGTG	534	514	554
Zm00001d038015_P001	ABRE4	CACGTA	534	514	554
Zm00001d038015_P001	ARE	AAACCA	965	945	985
Zm00001d038015_P001	ARE	AAACCA	1430	1410	1450
Zm00001d038015_P001	ARE	AAACCA	1745	1725	1765
Zm00001d038015_P001	ARE	AAACCA	1816	1796	1836
Zm00001d038015_P001	G-box	CACGTC	1885	1865	1905
Zm00001d038015_P001	G-box	CACGTC	1921	1901	1941
Zm00001d038015_P001	GC-motif	CCCCCG	1702	1682	1722
Zm00001d039080_P001	ARE	AAACCA	996	976	1016
Zm00001d039080_P001	ARE	AAACCA	1887	1867	1907
Zm00001d039434_P001	ABRE3a	TACGTG	234	214	254
Zm00001d039434_P001	ABRE3a	TACGTG	1682	1662	1702
Zm00001d039434_P001	ABRE4	CACGTA	234	214	254
Zm00001d039434_P001	ABRE4	CACGTA	1682	1662	1702
Zm00001d039434_P001	ARE	AAACCA	324	304	344
Zm00001d039434_P001	ARE	AAACCA	1154	1134	1174
Zm00001d039434_P001	ARE	AAACCA	1476	1456	1496
Zm00001d039434_P001	G-box	CACGAC	47	27	67
Zm00001d039434_P001	O2-site	GATGACATGG	774	754	794
Zm00001d039913_P001	ABRE3a	TACGTG	708	688	728
Zm00001d039913_P001	ABRE4	CACGTA	708	688	728
Zm00001d039913_P001	ARE	AAACCA	404	384	424
Zm00001d039913_P001	G-box	CACGAC	508	488	528
Zm00001d039913_P001	G-box	CACGAC	1771	1751	1791
Zm00001d039913_P001	GC-motif	CCCCCG	1831	1811	1851
Zm00001d039913_P001	I-box	cGATAAGGCG	232	212	252
Zm00001d039913_P001	O2-site	GATGACATGG	193	173	213
Zm00001d039913_P002	ABRE3a	TACGTG	708	688	728
Zm00001d039913_P002	ABRE4	CACGTA	708	688	728
Zm00001d039913_P002	ARE	AAACCA	404	384	424
Zm00001d039913_P002	G-box	CACGAC	508	488	528
Zm00001d039913_P002	G-box	CACGAC	1771	1751	1791
Zm00001d039913_P002	GC-motif	CCCCCG	1831	1811	1851
Zm00001d039913_P002	I-box	cGATAAGGCG	232	212	252
Zm00001d039913_P002	O2-site	GATGACATGG	193	173	213
Zm00001d041587_P001	ABRE3a	TACGTG	1163	1143	1183
Zm00001d041587_P001	ABRE4	CACGTA	1163	1143	1183
Zm00001d041587_P001	ARE	AAACCA	1141	1121	1161
Zm00001d041587_P001	ARE	AAACCA	1286	1266	1306
Zm00001d041781_P001	ARE	AAACCA	991	971	1011
Zm00001d041781_P001	ARE	AAACCA	1214	1194	1234
Zm00001d041781_P001	ARE	AAACCA	1535	1515	1555
Zm00001d041781_P001	GC-motif	CCCCCG	48	28	68
Zm00001d041781_P001	GC-motif	CCCCCG	349	329	369
Zm00001d041781_P001	GC-motif	CCCCCG	703	683	723
Zm00001d041781_P001	OCT	CGCGGATC	1722	1702	1742
Zm00001d041781_P002	ARE	AAACCA	402	382	422
Zm00001d041781_P002	ARE	AAACCA	625	605	645
Zm00001d041781_P002	ARE	AAACCA	946	926	966
Zm00001d041781_P002	ARE	AAACCA	1450	1430	1470
Zm00001d041781_P002	ARE	AAACCA	1544	1524	1564
Zm00001d041781_P002	DRE1	ACCGAGA	1563	1543	1583
Zm00001d041781_P002	GC-motif	CCCCCG	114	94	134
Zm00001d041781_P002	OCT	CGCGGATC	1133	1113	1153
Zm00001d041781_P003	ARE	AAACCA	402	382	422
Zm00001d041781_P003	ARE	AAACCA	625	605	645
Zm00001d041781_P003	ARE	AAACCA	946	926	966
Zm00001d041781_P003	ARE	AAACCA	1450	1430	1470
Zm00001d041781_P003	ARE	AAACCA	1544	1524	1564
Zm00001d041781_P003	DRE1	ACCGAGA	1563	1543	1583
Zm00001d041781_P003	GC-motif	CCCCCG	114	94	134
Zm00001d041781_P003	OCT	CGCGGATC	1133	1113	1153
Zm00001d041781_P004	ARE	AAACCA	402	382	422
Zm00001d041781_P004	ARE	AAACCA	625	605	645
Zm00001d041781_P004	ARE	AAACCA	946	926	966
Zm00001d041781_P004	ARE	AAACCA	1450	1430	1470
Zm00001d041781_P004	ARE	AAACCA	1544	1524	1564
Zm00001d041781_P004	DRE1	ACCGAGA	1563	1543	1583
Zm00001d041781_P004	GC-motif	CCCCCG	114	94	134
Zm00001d041781_P004	OCT	CGCGGATC	1133	1113	1153
Zm00001d042315_P001	ABRE3a	TACGTG	158	138	178
Zm00001d042315_P001	ABRE4	CACGTA	158	138	178
Zm00001d042315_P001	ARE	AAACCA	1707	1687	1727
Zm00001d042315_P001	G-box	CACGTC	129	109	149
Zm00001d042315_P001	G-box	CACGAC	769	749	789
Zm00001d042315_P001	G-box	CACGAC	774	754	794
Zm00001d042315_P001	G-box	CACGAC	1136	1116	1156
Zm00001d042315_P001	G-box	CACGTC	1901	1881	1921
Zm00001d042550_P001	ABRE3a	TACGTG	976	956	996
Zm00001d042550_P001	ABRE4	CACGTA	976	956	996
Zm00001d042550_P001	ARE	AAACCA	694	674	714
Zm00001d042550_P001	DRE1	ACCGAGA	802	782	822
Zm00001d042550_P001	G-box	CACGAC	1990	1970	2010
Zm00001d042550_P001	O2-site	GATGACATGG	63	43	83
Zm00001d042591_P001	ABRE3a	TACGTG	37	17	57
Zm00001d042591_P001	ABRE3a	TACGTG	611	591	631
Zm00001d042591_P001	ABRE3a	TACGTG	1380	1360	1400
Zm00001d042591_P001	ABRE4	CACGTA	37	17	57
Zm00001d042591_P001	ABRE4	CACGTA	611	591	631
Zm00001d042591_P001	ABRE4	CACGTA	1380	1360	1400
Zm00001d042591_P001	ARE	AAACCA	844	824	864
Zm00001d042591_P001	ARE	AAACCA	1837	1817	1857
Zm00001d042591_P001	DRE1	ACCGAGA	338	318	358
Zm00001d042591_P001	DRE1	ACCGAGA	630	610	650
Zm00001d042591_P001	G-box	CACGAC	103	83	123
Zm00001d042591_P001	G-box	CACGTC	121	101	141
Zm00001d042591_P001	O2-site	GATGACATGG	112	92	132
Zm00001d042591_P001	O2-site	GATGATGTGG	934	914	954
Zm00001d042591_P002	ABRE3a	TACGTG	37	17	57
Zm00001d042591_P002	ABRE3a	TACGTG	611	591	631
Zm00001d042591_P002	ABRE3a	TACGTG	1380	1360	1400
Zm00001d042591_P002	ABRE4	CACGTA	37	17	57
Zm00001d042591_P002	ABRE4	CACGTA	611	591	631
Zm00001d042591_P002	ABRE4	CACGTA	1380	1360	1400
Zm00001d042591_P002	ARE	AAACCA	844	824	864
Zm00001d042591_P002	ARE	AAACCA	1837	1817	1857
Zm00001d042591_P002	DRE1	ACCGAGA	338	318	358
Zm00001d042591_P002	DRE1	ACCGAGA	630	610	650
Zm00001d042591_P002	G-box	CACGAC	103	83	123
Zm00001d042591_P002	G-box	CACGTC	121	101	141
Zm00001d042591_P002	O2-site	GATGACATGG	112	92	132
Zm00001d042591_P002	O2-site	GATGATGTGG	934	914	954
Zm00001d042618_P001	ARE	AAACCA	456	436	476
Zm00001d042618_P001	ARE	AAACCA	1068	1048	1088
Zm00001d042618_P001	ARE	AAACCA	1478	1458	1498
Zm00001d042618_P001	G-box	CACGAC	1615	1595	1635
Zm00001d042618_P001	G-box	CACGAC	1620	1600	1640
Zm00001d042618_P002	ARE	AAACCA	456	436	476
Zm00001d042618_P002	ARE	AAACCA	1068	1048	1088
Zm00001d042618_P002	ARE	AAACCA	1478	1458	1498
Zm00001d042618_P002	G-box	CACGAC	1615	1595	1635
Zm00001d042618_P002	G-box	CACGAC	1620	1600	1640
Zm00001d043589_P001	ABRE3a	TACGTG	1926	1906	1946
Zm00001d043589_P001	ABRE4	CACGTA	1926	1906	1946
Zm00001d043589_P001	ARE	AAACCA	1258	1238	1278
Zm00001d043589_P001	ARE	AAACCA	1278	1258	1298
Zm00001d043589_P001	G-box	CACGAC	21	1	41
Zm00001d043589_P001	G-box	CACGTC	1520	1500	1540
Zm00001d043589_P001	G-box	CACGTC	1775	1755	1795
Zm00001d043589_P002	ABRE3a	TACGTG	1926	1906	1946
Zm00001d043589_P002	ABRE4	CACGTA	1926	1906	1946
Zm00001d043589_P002	ARE	AAACCA	1258	1238	1278
Zm00001d043589_P002	ARE	AAACCA	1278	1258	1298
Zm00001d043589_P002	G-box	CACGAC	21	1	41
Zm00001d043589_P002	G-box	CACGTC	1520	1500	1540
Zm00001d043589_P002	G-box	CACGTC	1775	1755	1795
Zm00001d043589_P003	ABRE3a	TACGTG	1926	1906	1946
Zm00001d043589_P003	ABRE4	CACGTA	1926	1906	1946
Zm00001d043589_P003	ARE	AAACCA	1258	1238	1278
Zm00001d043589_P003	ARE	AAACCA	1278	1258	1298
Zm00001d043589_P003	G-box	CACGAC	21	1	41
Zm00001d043589_P003	G-box	CACGTC	1520	1500	1540
Zm00001d043589_P003	G-box	CACGTC	1775	1755	1795
Zm00001d043589_P004	ABRE3a	TACGTG	1743	1723	1763
Zm00001d043589_P004	ABRE4	CACGTA	1743	1723	1763
Zm00001d043589_P004	ARE	AAACCA	1075	1055	1095
Zm00001d043589_P004	ARE	AAACCA	1095	1075	1115
Zm00001d043589_P004	DRE1	ACCGAGA	1821	1801	1841
Zm00001d043589_P004	G-box	CACGTC	1337	1317	1357
Zm00001d043589_P004	G-box	CACGTC	1592	1572	1612
Zm00001d043589_P004	GC-motif	CCCCCG	1955	1935	1975
Zm00001d043589_P005	ABRE3a	TACGTG	1743	1723	1763
Zm00001d043589_P005	ABRE4	CACGTA	1743	1723	1763
Zm00001d043589_P005	ARE	AAACCA	1075	1055	1095
Zm00001d043589_P005	ARE	AAACCA	1095	1075	1115
Zm00001d043589_P005	DRE1	ACCGAGA	1821	1801	1841
Zm00001d043589_P005	G-box	CACGTC	1337	1317	1357
Zm00001d043589_P005	G-box	CACGTC	1592	1572	1612
Zm00001d043589_P005	GC-motif	CCCCCG	1955	1935	1975
Zm00001d043589_P006	ABRE3a	TACGTG	1743	1723	1763
Zm00001d043589_P006	ABRE4	CACGTA	1743	1723	1763
Zm00001d043589_P006	ARE	AAACCA	1075	1055	1095
Zm00001d043589_P006	ARE	AAACCA	1095	1075	1115
Zm00001d043589_P006	DRE1	ACCGAGA	1821	1801	1841
Zm00001d043589_P006	G-box	CACGTC	1337	1317	1357
Zm00001d043589_P006	G-box	CACGTC	1592	1572	1612
Zm00001d043589_P006	GC-motif	CCCCCG	1955	1935	1975
Zm00001d044850_P001	ABRE3a	TACGTG	451	431	471
Zm00001d044850_P001	ABRE3a	TACGTG	1120	1100	1140
Zm00001d044850_P001	ABRE4	CACGTA	451	431	471
Zm00001d044850_P001	ABRE4	CACGTA	1120	1100	1140
Zm00001d044850_P001	ARE	AAACCA	764	744	784
Zm00001d044850_P001	G-box	CACGAC	268	248	288
Zm00001d044850_P001	G-box	CACGAC	430	410	450
Zm00001d044850_P001	G-box	CACGTC	472	452	492
Zm00001d044850_P001	G-box	CACGAC	553	533	573
Zm00001d044850_P001	G-box	CACGTC	666	646	686
Zm00001d044850_P001	G-box	CACGAC	1644	1624	1664
Zm00001d044850_P001	GC-motif	CCCCCG	516	496	536
Zm00001d044850_P001	O2-site	GATGACATGG	207	187	227
Zm00001d044850_P001	O2-site	GATGATGTGG	1876	1856	1896
Zm00001d044899_P001	ABRE3a	TACGTG	761	741	781
Zm00001d044899_P001	ABRE3a	TACGTG	1200	1180	1220
Zm00001d044899_P001	ABRE4	CACGTA	761	741	781
Zm00001d044899_P001	ABRE4	CACGTA	1200	1180	1220
Zm00001d044899_P001	ARE	AAACCA	237	217	257
Zm00001d044899_P001	ARE	AAACCA	263	243	283
Zm00001d044899_P001	ARE	AAACCA	411	391	431
Zm00001d044899_P001	ARE	AAACCA	463	443	483
Zm00001d044899_P001	ARE	AAACCA	521	501	541
Zm00001d044899_P001	ARE	AAACCA	688	668	708
Zm00001d044899_P001	G-box	CACGAC	651	631	671
Zm00001d044899_P001	G-box	CACGTC	697	677	717
Zm00001d044899_P001	G-box	CACGAC	776	756	796
Zm00001d044899_P001	G-box	CACGTC	1151	1131	1171
Zm00001d044899_P001	G-box	CACGTC	1265	1245	1285
Zm00001d044899_P001	GC-motif	CCCCCG	1643	1623	1663
Zm00001d044899_P001	GRA	CACTGGCCGCCC	1917	1897	1937
Zm00001d044899_P001	O2-site	GATGACATGG	1527	1507	1547
Zm00001d045227_P001	ARE	AAACCA	163	143	183
Zm00001d045227_P001	ARE	AAACCA	197	177	217
Zm00001d045227_P001	ARE	AAACCA	286	266	306
Zm00001d045227_P001	ARE	AAACCA	1501	1481	1521
Zm00001d045227_P001	ARE	AAACCA	1912	1892	1932
Zm00001d045227_P001	dOCT	CTCGGATC	1451	1431	1471
Zm00001d045227_P001	GC-motif	CCCCCG	754	734	774
Zm00001d045227_P001	GC-motif	CCCCCG	833	813	853
Zm00001d045231_P001	ABRE2	CCACGTGG	1395	1375	1415
Zm00001d045231_P001	ABRE3a	TACGTG	1240	1220	1260
Zm00001d045231_P001	ABRE4	CACGTA	1240	1220	1260
Zm00001d045231_P001	ARE	AAACCA	77	57	97
Zm00001d045231_P001	ARE	AAACCA	125	105	145
Zm00001d045231_P001	DRE1	ACCGAGA	1679	1659	1699
Zm00001d045231_P001	G-box	CACGTC	1452	1432	1472
Zm00001d045231_P002	ABRE2	CCACGTGG	1395	1375	1415
Zm00001d045231_P002	ABRE3a	TACGTG	1240	1220	1260
Zm00001d045231_P002	ABRE4	CACGTA	1240	1220	1260
Zm00001d045231_P002	ARE	AAACCA	77	57	97
Zm00001d045231_P002	ARE	AAACCA	125	105	145
Zm00001d045231_P002	DRE1	ACCGAGA	1679	1659	1699
Zm00001d045231_P002	G-box	CACGTC	1452	1432	1472
Zm00001d045283_P001	ABRE3a	TACGTG	840	820	860
Zm00001d045283_P001	ABRE3a	TACGTG	1907	1887	1927
Zm00001d045283_P001	ABRE4	CACGTA	840	820	860
Zm00001d045283_P001	ABRE4	CACGTA	1907	1887	1927
Zm00001d045283_P001	ARE	AAACCA	66	46	86
Zm00001d045283_P001	G-box	CACGAC	679	659	699
Zm00001d045283_P001	G-box	CACGAC	945	925	965
Zm00001d045283_P001	G-box	CACGAC	1012	992	1032
Zm00001d045283_P001	G-box	CACGTC	1029	1009	1049
Zm00001d045283_P001	G-box	CACGAC	1764	1744	1784
Zm00001d045283_P001	GC-motif	CCCCCG	656	636	676
Zm00001d045283_P001	O2-site	GATGATGTGG	819	799	839
Zm00001d045697_P001	ARE	AAACCA	1789	1769	1809
Zm00001d045697_P001	ARE	AAACCA	1926	1906	1946
Zm00001d045697_P001	G-box	CACGTC	439	419	459
Zm00001d045697_P001	G-box	CACGAC	791	771	811
Zm00001d045697_P001	GC-motif	CCCCCG	1194	1174	1214
Zm00001d045697_P001	O2-site	GATGACATGG	344	324	364
Zm00001d046053_P001	ABRE3a	TACGTG	492	472	512
Zm00001d046053_P001	ABRE3a	TACGTG	899	879	919
Zm00001d046053_P001	ABRE4	CACGTA	492	472	512
Zm00001d046053_P001	ABRE4	CACGTA	899	879	919
Zm00001d046053_P001	G-box	CACGTC	1297	1277	1317
Zm00001d046053_P001	G-box	CACGAC	1501	1481	1521
Zm00001d046054_P001	ABRE3a	TACGTG	492	472	512
Zm00001d046054_P001	ABRE3a	TACGTG	899	879	919
Zm00001d046054_P001	ABRE4	CACGTA	492	472	512
Zm00001d046054_P001	ABRE4	CACGTA	899	879	919
Zm00001d046054_P001	G-box	CACGTC	1297	1277	1317
Zm00001d046054_P001	G-box	CACGAC	1501	1481	1521
Zm00001d046323_P001	ABRE3a	TACGTG	142	122	162
Zm00001d046323_P001	ABRE4	CACGTA	142	122	162
Zm00001d046323_P001	ARE	AAACCA	842	822	862
Zm00001d046323_P001	DRE1	ACCGAGA	1134	1114	1154
Zm00001d046323_P001	DRE1	ACCGAGA	1545	1525	1565
Zm00001d046323_P001	DRE1	ACCGAGA	1599	1579	1619
Zm00001d046323_P001	G-box	CACGAC	1523	1503	1543
Zm00001d046323_P001	G-box	CACGAC	1666	1646	1686
Zm00001d046323_P002	ABRE3a	TACGTG	142	122	162
Zm00001d046323_P002	ABRE4	CACGTA	142	122	162
Zm00001d046323_P002	ARE	AAACCA	842	822	862
Zm00001d046323_P002	DRE1	ACCGAGA	1134	1114	1154
Zm00001d046323_P002	DRE1	ACCGAGA	1545	1525	1565
Zm00001d046323_P002	DRE1	ACCGAGA	1599	1579	1619
Zm00001d046323_P002	G-box	CACGAC	1523	1503	1543
Zm00001d046323_P002	G-box	CACGAC	1666	1646	1686
Zm00001d047355_P001	ABRE3a	TACGTG	269	249	289
Zm00001d047355_P001	ABRE4	CACGTA	269	249	289
Zm00001d047355_P001	ARE	AAACCA	1916	1896	1936
Zm00001d047355_P001	G-box	CACGAC	1994	1974	2014
Zm00001d047356_P001	ARE	AAACCA	1330	1310	1350
Zm00001d047356_P001	ARE	AAACCA	1543	1523	1563
Zm00001d047356_P001	ARE	AAACCA	1584	1564	1604
Zm00001d047356_P002	ARE	AAACCA	1342	1322	1362
Zm00001d047356_P002	ARE	AAACCA	1555	1535	1575
Zm00001d047356_P002	ARE	AAACCA	1596	1576	1616
Zm00001d047742_P001	G-box	CACGAC	685	665	705
Zm00001d047742_P001	G-box	CACGAC	694	674	714
Zm00001d047742_P001	G-box	CACGTC	1159	1139	1179
Zm00001d047742_P001	G-box	CACGAC	1372	1352	1392
Zm00001d047742_P001	GC-motif	CCCCCG	680	660	700
Zm00001d047742_P001	O2-site	GATGA(C/T)(A/G)TG(A/G)	477	457	497
Zm00001d047742_P001	O2-site	GATGATGTGG	1272	1252	1292
Zm00001d048082_P001	ARE	AAACCA	388	368	408
Zm00001d048082_P001	ARE	AAACCA	612	592	632
Zm00001d048082_P001	GC-motif	CCCCCG	1401	1381	1421
Zm00001d048082_P001	GC-motif	CCCCCG	1407	1387	1427
Zm00001d048082_P002	ARE	AAACCA	388	368	408
Zm00001d048082_P002	ARE	AAACCA	612	592	632
Zm00001d048082_P002	GC-motif	CCCCCG	1401	1381	1421
Zm00001d048082_P002	GC-motif	CCCCCG	1407	1387	1427
Zm00001d048082_P003	ARE	AAACCA	388	368	408
Zm00001d048082_P003	ARE	AAACCA	612	592	632
Zm00001d048082_P003	GC-motif	CCCCCG	1401	1381	1421
Zm00001d048082_P003	GC-motif	CCCCCG	1407	1387	1427
Zm00001d048082_P004	ABRE3a	TACGTG	1401	1381	1421
Zm00001d048082_P004	ABRE3a	TACGTG	1446	1426	1466
Zm00001d048082_P004	ABRE3a	TACGTG	1608	1588	1628
Zm00001d048082_P004	ABRE4	CACGTA	1401	1381	1421
Zm00001d048082_P004	ABRE4	CACGTA	1446	1426	1466
Zm00001d048082_P004	ABRE4	CACGTA	1608	1588	1628
Zm00001d048082_P004	ARE	AAACCA	43	23	63
Zm00001d048082_P004	ARE	AAACCA	849	829	869
Zm00001d048082_P004	G-box	CACGTC	618	598	638
Zm00001d048082_P004	O2-site	GTTGACGTGA	615	595	635
Zm00001d048474_P001	G-box	CACGAC	162	142	182
Zm00001d048474_P001	G-box	CACGAC	195	175	215
Zm00001d048474_P001	G-box	CACGTC	198	178	218
Zm00001d048474_P001	G-box	CACGTC	486	466	506
Zm00001d048474_P001	GC-motif	CCCCCG	1380	1360	1400
Zm00001d048474_P001	O2-site	GATGATGTGG	122	102	142
Zm00001d048474_P001	O2-site	GATGATGTGG	1018	998	1038
Zm00001d048474_P001	O2-site	GATGATGTGG	1196	1176	1216
Zm00001d048474_P001	O2-site	GTTGACGTGA	1577	1557	1597
Zm00001d048474_P002	G-box	CACGAC	162	142	182
Zm00001d048474_P002	G-box	CACGAC	195	175	215
Zm00001d048474_P002	G-box	CACGTC	198	178	218
Zm00001d048474_P002	G-box	CACGTC	486	466	506
Zm00001d048474_P002	GC-motif	CCCCCG	1380	1360	1400
Zm00001d048474_P002	O2-site	GATGATGTGG	122	102	142
Zm00001d048474_P002	O2-site	GATGATGTGG	1018	998	1038
Zm00001d048474_P002	O2-site	GATGATGTGG	1196	1176	1216
Zm00001d048474_P002	O2-site	GTTGACGTGA	1577	1557	1597
Zm00001d048474_P003	G-box	CACGAC	162	142	182
Zm00001d048474_P003	G-box	CACGAC	195	175	215
Zm00001d048474_P003	G-box	CACGTC	198	178	218
Zm00001d048474_P003	G-box	CACGTC	486	466	506
Zm00001d048474_P003	GC-motif	CCCCCG	1380	1360	1400
Zm00001d048474_P003	O2-site	GATGATGTGG	122	102	142
Zm00001d048474_P003	O2-site	GATGATGTGG	1018	998	1038
Zm00001d048474_P003	O2-site	GATGATGTGG	1196	1176	1216
Zm00001d048474_P003	O2-site	GTTGACGTGA	1577	1557	1597
Zm00001d048474_P004	G-box	CACGAC	162	142	182
Zm00001d048474_P004	G-box	CACGAC	195	175	215
Zm00001d048474_P004	G-box	CACGTC	198	178	218
Zm00001d048474_P004	G-box	CACGTC	486	466	506
Zm00001d048474_P004	GC-motif	CCCCCG	1380	1360	1400
Zm00001d048474_P004	O2-site	GATGATGTGG	122	102	142
Zm00001d048474_P004	O2-site	GATGATGTGG	1018	998	1038
Zm00001d048474_P004	O2-site	GATGATGTGG	1196	1176	1216
Zm00001d048474_P004	O2-site	GTTGACGTGA	1577	1557	1597
Zm00001d048697_P001	ARE	AAACCA	1281	1261	1301
Zm00001d048697_P001	G-box	CACGAC	93	73	113
Zm00001d048697_P001	G-box	CACGTC	711	691	731
Zm00001d048697_P001	G-box	CACGTC	1554	1534	1574
Zm00001d048697_P001	G-box	CACGTC	1969	1949	1989
Zm00001d048697_P001	O2-site	GATGATGTGG	1531	1511	1551
Zm00001d048697_P001	TATA-box	TATAAGAA	411	391	431
Zm00001d048697_P003	ARE	AAACCA	1281	1261	1301
Zm00001d048697_P003	G-box	CACGAC	93	73	113
Zm00001d048697_P003	G-box	CACGTC	711	691	731
Zm00001d048697_P003	G-box	CACGTC	1554	1534	1574
Zm00001d048697_P003	G-box	CACGTC	1969	1949	1989
Zm00001d048697_P003	O2-site	GATGATGTGG	1531	1511	1551
Zm00001d048697_P003	TATA-box	TATAAGAA	411	391	431
Zm00001d048697_P004	ARE	AAACCA	1281	1261	1301
Zm00001d048697_P004	G-box	CACGAC	93	73	113
Zm00001d048697_P004	G-box	CACGTC	711	691	731
Zm00001d048697_P004	G-box	CACGTC	1554	1534	1574
Zm00001d048697_P004	G-box	CACGTC	1969	1949	1989
Zm00001d048697_P004	O2-site	GATGATGTGG	1531	1511	1551
Zm00001d048697_P004	TATA-box	TATAAGAA	411	391	431
Zm00001d048697_P005	ARE	AAACCA	1281	1261	1301
Zm00001d048697_P005	G-box	CACGAC	93	73	113
Zm00001d048697_P005	G-box	CACGTC	711	691	731
Zm00001d048697_P005	G-box	CACGTC	1554	1534	1574
Zm00001d048697_P005	G-box	CACGTC	1969	1949	1989
Zm00001d048697_P005	O2-site	GATGATGTGG	1531	1511	1551
Zm00001d048697_P005	TATA-box	TATAAGAA	411	391	431
Zm00001d048894_P001	ABRE3a	TACGTG	229	209	249
Zm00001d048894_P001	ABRE4	CACGTA	229	209	249
Zm00001d048894_P001	ARE	AAACCA	568	548	588
Zm00001d048894_P001	ARE	AAACCA	1891	1871	1911
Zm00001d048894_P001	O2-site	GATGA(C/T)(A/G)TG(A/G)	658	638	678
Zm00001d048894_P001	O2-site	GATGACATGG	1626	1606	1646
Zm00001d048894_P001	O2-site	GATGACATGG	1910	1890	1930
Zm00001d049692_P001	ARE	AAACCA	877	857	897
Zm00001d049692_P001	G-box	CACGTC	524	504	544
Zm00001d049692_P001	GC-motif	CCCCCG	1923	1903	1943
Zm00001d049692_P001	O2-site	GTTGACGTGA	521	501	541
Zm00001d049692_P002	ARE	AAACCA	228	208	248
Zm00001d049692_P002	ARE	AAACCA	1825	1805	1845
Zm00001d049692_P002	GC-motif	CCCCCG	1274	1254	1294
Zm00001d049692_P003	ARE	AAACCA	877	857	897
Zm00001d049692_P003	G-box	CACGTC	524	504	544
Zm00001d049692_P003	GC-motif	CCCCCG	1923	1903	1943
Zm00001d049692_P003	O2-site	GTTGACGTGA	521	501	541
Zm00001d049692_P004	ARE	AAACCA	599	579	619
Zm00001d049692_P004	G-box	CACGTC	246	226	266
Zm00001d049692_P004	GC-motif	CCCCCG	1645	1625	1665
Zm00001d049692_P004	O2-site	GTTGACGTGA	243	223	263
Zm00001d049897_P001	ARE	AAACCA	1856	1836	1876
Zm00001d049897_P001	ARE	AAACCA	1993	1973	2013
Zm00001d049897_P001	G-box	CACGAC	501	481	521
Zm00001d050388_P001	ARE	AAACCA	164	144	184
Zm00001d050388_P001	ARE	AAACCA	558	538	578
Zm00001d050388_P001	ARE	AAACCA	1962	1942	1982
Zm00001d050388_P001	O2-site	GATGATGTGG	541	521	561
Zm00001d050897_P001	ARE	AAACCA	658	638	678
Zm00001d050897_P001	G-box	CACGAC	1616	1596	1636
Zm00001d050897_P002	ARE	AAACCA	658	638	678
Zm00001d050897_P002	G-box	CACGAC	1616	1596	1636
Zm00001d051465_P001	ABRE3a	TACGTG	90	70	110
Zm00001d051465_P001	ABRE3a	TACGTG	302	282	322
Zm00001d051465_P001	ABRE3a	TACGTG	743	723	763
Zm00001d051465_P001	ABRE4	CACGTA	90	70	110
Zm00001d051465_P001	ABRE4	CACGTA	302	282	322
Zm00001d051465_P001	ABRE4	CACGTA	743	723	763
Zm00001d051465_P001	ARE	AAACCA	1053	1033	1073
Zm00001d051465_P001	ARE	AAACCA	1372	1352	1392
Zm00001d051465_P001	dOCT	CACGGATC	1114	1094	1134
Zm00001d051465_P001	dOCT	CTCGGATC	1980	1960	2000
Zm00001d051465_P001	G-box	CACGAC	1356	1336	1376
Zm00001d051465_P001	GC-motif	CCCCCG	1517	1497	1537
Zm00001d051465_P001	TATA-box	TATAAGAA	891	871	911
Zm00001d051465_P002	ABRE3a	TACGTG	90	70	110
Zm00001d051465_P002	ABRE3a	TACGTG	302	282	322
Zm00001d051465_P002	ABRE3a	TACGTG	743	723	763
Zm00001d051465_P002	ABRE4	CACGTA	90	70	110
Zm00001d051465_P002	ABRE4	CACGTA	302	282	322
Zm00001d051465_P002	ABRE4	CACGTA	743	723	763
Zm00001d051465_P002	ARE	AAACCA	1053	1033	1073
Zm00001d051465_P002	ARE	AAACCA	1372	1352	1392
Zm00001d051465_P002	dOCT	CACGGATC	1114	1094	1134
Zm00001d051465_P002	dOCT	CTCGGATC	1980	1960	2000
Zm00001d051465_P002	G-box	CACGAC	1356	1336	1376
Zm00001d051465_P002	GC-motif	CCCCCG	1517	1497	1537
Zm00001d051465_P002	TATA-box	TATAAGAA	891	871	911
Zm00001d051465_P003	ARE	AAACCA	1134	1114	1154
Zm00001d051465_P003	GC-motif	CCCCCG	1037	1017	1057
Zm00001d051465_P003	O2-site	GATGATGTGG	653	633	673
Zm00001d051465_P003	O2-site	GATGACATGG	1385	1365	1405
Zm00001d051465_P003	O2-site	GATGATGTGG	1471	1451	1491
Zm00001d052180_P001	ABRE3a	TACGTG	919	899	939
Zm00001d052180_P001	ABRE4	CACGTA	919	899	939
Zm00001d052180_P001	ARE	AAACCA	734	714	754
Zm00001d052180_P001	G-box	CACGTC	163	143	183
Zm00001d052180_P001	G-box	CACGAC	1880	1860	1900
Zm00001d052180_P001	GC-motif	CCCCCG	1133	1113	1153
Zm00001d052180_P001	GC-motif	CCCCCG	1302	1282	1322
Zm00001d052180_P001	I-box	gGATAAGGTG	16	-4	36

## Sheet: Sheet4
Gene id			Cis element name
Zm00001d002332_P005	501	541	ARE
Zm00001d002332_P005	1287	1327	O2-site
Zm00001d002332_P006	501	541	ARE
Zm00001d002332_P006	1287	1327	O2-site
Zm00001d002332_P007	501	541	ARE
Zm00001d002332_P007	1287	1327	O2-site
Zm00001d002332_P009	1612	1652	ARE
Zm00001d002332_P009	644	684	O2-site
Zm00001d003168_P001	344	384	ARE
Zm00001d003168_P001	1190	1230	ARE
Zm00001d003168_P001	1253	1293	ARE
Zm00001d003168_P001	1450	1490	ARE
Zm00001d003168_P001	1471	1511	G-box
Zm00001d003168_P001	822	862	GC-motif
Zm00001d003408_P001	283	323	ARE
Zm00001d003408_P001	1205	1245	ARE
Zm00001d003408_P001	1407	1447	ARE
Zm00001d003408_P001	1482	1522	ARE
Zm00001d003408_P001	484	524	G-box
Zm00001d003408_P001	1377	1417	G-box
Zm00001d003409_P001	220	260	ABRE3a
Zm00001d003409_P001	399	439	ABRE3a
Zm00001d003409_P001	880	920	ABRE3a
Zm00001d003409_P001	220	260	ABRE4
Zm00001d003409_P001	399	439	ABRE4
Zm00001d003409_P001	880	920	ABRE4
Zm00001d003409_P001	204	244	ARE
Zm00001d003409_P001	534	574	ARE
Zm00001d003409_P001	1252	1292	ARE
Zm00001d003409_P001	1334	1374	ARE
Zm00001d003409_P001	374	414	DRE1
Zm00001d003409_P001	1915	1955	DRE1
Zm00001d003409_P001	1316	1356	G-box
Zm00001d006094_P001	107	147	ABRE3a
Zm00001d006094_P001	226	266	ABRE3a
Zm00001d006094_P001	107	147	ABRE4
Zm00001d006094_P001	226	266	ABRE4
Zm00001d006094_P001	442	482	ARE
Zm00001d006094_P001	1420	1460	ARE
Zm00001d006094_P001	449	489	G-box
Zm00001d006094_P001	533	573	G-box
Zm00001d006094_P001	1155	1195	G-box
Zm00001d006094_P001	1424	1464	G-box
Zm00001d006094_P001	1787	1827	G-box
Zm00001d006094_P001	772	812	O2-site
Zm00001d006094_P002	107	147	ABRE3a
Zm00001d006094_P002	226	266	ABRE3a
Zm00001d006094_P002	107	147	ABRE4
Zm00001d006094_P002	226	266	ABRE4
Zm00001d006094_P002	442	482	ARE
Zm00001d006094_P002	1420	1460	ARE
Zm00001d006094_P002	449	489	G-box
Zm00001d006094_P002	533	573	G-box
Zm00001d006094_P002	1155	1195	G-box
Zm00001d006094_P002	1424	1464	G-box
Zm00001d006094_P002	1787	1827	G-box
Zm00001d006094_P002	772	812	O2-site
Zm00001d006094_P003	107	147	ABRE3a
Zm00001d006094_P003	226	266	ABRE3a
Zm00001d006094_P003	107	147	ABRE4
Zm00001d006094_P003	226	266	ABRE4
Zm00001d006094_P003	442	482	ARE
Zm00001d006094_P003	1420	1460	ARE
Zm00001d006094_P003	449	489	G-box
Zm00001d006094_P003	533	573	G-box
Zm00001d006094_P003	1155	1195	G-box
Zm00001d006094_P003	1424	1464	G-box
Zm00001d006094_P003	1787	1827	G-box
Zm00001d006094_P003	772	812	O2-site
Zm00001d006094_P004	107	147	ABRE3a
Zm00001d006094_P004	226	266	ABRE3a
Zm00001d006094_P004	107	147	ABRE4
Zm00001d006094_P004	226	266	ABRE4
Zm00001d006094_P004	442	482	ARE
Zm00001d006094_P004	1420	1460	ARE
Zm00001d006094_P004	449	489	G-box
Zm00001d006094_P004	533	573	G-box
Zm00001d006094_P004	1155	1195	G-box
Zm00001d006094_P004	1424	1464	G-box
Zm00001d006094_P004	1787	1827	G-box
Zm00001d006094_P004	772	812	O2-site
Zm00001d006668_P001	1852	1892	dOCT
Zm00001d006668_P001	248	288	DRE1
Zm00001d006668_P001	1094	1134	DRE1
Zm00001d006668_P001	511	551	G-box
Zm00001d006668_P001	706	746	G-box
Zm00001d006668_P001	889	929	G-box
Zm00001d006668_P001	1681	1721	G-box
Zm00001d006668_P001	1947	1987	G-box
Zm00001d006668_P001	440	480	GC-motif
Zm00001d006668_P001	136	176	O2-site
Zm00001d007891_P001	1208	1248	ARE
Zm00001d007891_P001	1970	2010	G-box
Zm00001d007891_P001	649	689	O2-site
Zm00001d007949_P001	1063	1103	ABRE3a
Zm00001d007949_P001	1063	1103	ABRE4
Zm00001d007949_P001	1348	1388	ARE
Zm00001d007949_P001	1396	1436	GC-motif
Zm00001d007949_P001	1868	1908	I-box
Zm00001d007949_P001	185	225	TATA-box
Zm00001d007949_P002	1063	1103	ABRE3a
Zm00001d007949_P002	1063	1103	ABRE4
Zm00001d007949_P002	1348	1388	ARE
Zm00001d007949_P002	1396	1436	GC-motif
Zm00001d007949_P002	1868	1908	I-box
Zm00001d007949_P002	185	225	TATA-box
Zm00001d007949_P003	1063	1103	ABRE3a
Zm00001d007949_P003	1063	1103	ABRE4
Zm00001d007949_P003	1348	1388	ARE
Zm00001d007949_P003	1396	1436	GC-motif
Zm00001d007949_P003	1868	1908	I-box
Zm00001d007949_P003	185	225	TATA-box
Zm00001d007949_P004	1063	1103	ABRE3a
Zm00001d007949_P004	1063	1103	ABRE4
Zm00001d007949_P004	1348	1388	ARE
Zm00001d007949_P004	1396	1436	GC-motif
Zm00001d007949_P004	1868	1908	I-box
Zm00001d007949_P004	185	225	TATA-box
Zm00001d007949_P005	725	765	ABRE3a
Zm00001d007949_P005	1882	1922	ABRE3a
Zm00001d007949_P005	725	765	ABRE4
Zm00001d007949_P005	1882	1922	ABRE4
Zm00001d007949_P005	1010	1050	ARE
Zm00001d007949_P005	1058	1098	GC-motif
Zm00001d007949_P005	1530	1570	I-box
Zm00001d008882_P001	307	347	ARE
Zm00001d008882_P001	370	410	ARE
Zm00001d008882_P001	440	480	ARE
Zm00001d008882_P001	1780	1820	ARE
Zm00001d008882_P001	690	730	DRE1
Zm00001d008882_P001	1597	1637	G-box
Zm00001d008882_P001	1790	1830	GC-motif
Zm00001d008882_P002	1670	1710	ABRE3a
Zm00001d008882_P002	1670	1710	ABRE4
Zm00001d008882_P002	26	66	ARE
Zm00001d008882_P002	96	136	ARE
Zm00001d008882_P002	1436	1476	ARE
Zm00001d008882_P002	1747	1787	ARE
Zm00001d008882_P002	346	386	DRE1
Zm00001d008882_P002	1253	1293	G-box
Zm00001d008882_P002	1446	1486	GC-motif
Zm00001d009198_P001	756	796	ABRE3a
Zm00001d009198_P001	756	796	ABRE4
Zm00001d009198_P001	1620	1660	dOCT
Zm00001d009198_P001	312	352	G-box
Zm00001d009628_P001	957	997	G-box
Zm00001d009628_P001	1944	1984	G-box
Zm00001d009628_P001	415	455	O2-site
Zm00001d010232_P001	1203	1243	ABRE3a
Zm00001d010232_P001	1203	1243	ABRE4
Zm00001d010232_P001	1335	1375	G-box
Zm00001d010232_P001	95	135	O2-site
Zm00001d010232_P001	227	267	O2-site
Zm00001d010232_P002	1203	1243	ABRE3a
Zm00001d010232_P002	1203	1243	ABRE4
Zm00001d010232_P002	1335	1375	G-box
Zm00001d010232_P002	95	135	O2-site
Zm00001d010232_P002	227	267	O2-site
Zm00001d010232_P003	1203	1243	ABRE3a
Zm00001d010232_P003	1203	1243	ABRE4
Zm00001d010232_P003	1335	1375	G-box
Zm00001d010232_P003	95	135	O2-site
Zm00001d010232_P003	227	267	O2-site
Zm00001d010232_P004	1203	1243	ABRE3a
Zm00001d010232_P004	1203	1243	ABRE4
Zm00001d010232_P004	1335	1375	G-box
Zm00001d010232_P004	95	135	O2-site
Zm00001d010232_P004	227	267	O2-site
Zm00001d010232_P005	1203	1243	ABRE3a
Zm00001d010232_P005	1203	1243	ABRE4
Zm00001d010232_P005	1335	1375	G-box
Zm00001d010232_P005	95	135	O2-site
Zm00001d010232_P005	227	267	O2-site
Zm00001d010232_P006	1203	1243	ABRE3a
Zm00001d010232_P006	1203	1243	ABRE4
Zm00001d010232_P006	1335	1375	G-box
Zm00001d010232_P006	95	135	O2-site
Zm00001d010232_P006	227	267	O2-site
Zm00001d010232_P007	1203	1243	ABRE3a
Zm00001d010232_P007	1203	1243	ABRE4
Zm00001d010232_P007	1335	1375	G-box
Zm00001d010232_P007	95	135	O2-site
Zm00001d010232_P007	227	267	O2-site
Zm00001d010233_P001	658	698	ARE
Zm00001d010233_P001	-14	26	G-box
Zm00001d010233_P001	295	335	G-box
Zm00001d010233_P001	13	53	GC-motif
Zm00001d010233_P001	508	548	GC-motif
Zm00001d010233_P002	658	698	ARE
Zm00001d010233_P002	-14	26	G-box
Zm00001d010233_P002	295	335	G-box
Zm00001d010233_P002	13	53	GC-motif
Zm00001d010233_P002	508	548	GC-motif
Zm00001d010233_P003	658	698	ARE
Zm00001d010233_P003	-14	26	G-box
Zm00001d010233_P003	295	335	G-box
Zm00001d010233_P003	13	53	GC-motif
Zm00001d010233_P003	508	548	GC-motif
Zm00001d010233_P004	658	698	ARE
Zm00001d010233_P004	-14	26	G-box
Zm00001d010233_P004	295	335	G-box
Zm00001d010233_P004	13	53	GC-motif
Zm00001d010233_P004	508	548	GC-motif
Zm00001d011323_P001	788	828	ARE
Zm00001d011323_P001	988	1028	ARE
Zm00001d011323_P001	1013	1053	ARE
Zm00001d011323_P001	1351	1391	ARE
Zm00001d011748_P001	1377	1417	ARE
Zm00001d011748_P001	1433	1473	DRE1
Zm00001d011748_P001	76	116	GC-motif
Zm00001d011748_P001	841	881	TATA-box
Zm00001d013258_P001	217	257	ABRE3a
Zm00001d013258_P001	217	257	ABRE4
Zm00001d013258_P001	80	120	ARE
Zm00001d013258_P001	332	372	ARE
Zm00001d013258_P001	1277	1317	O2-site
Zm00001d013259_P001	990	1030	ABRE3a
Zm00001d013259_P001	990	1030	ABRE4
Zm00001d013259_P001	102	142	ARE
Zm00001d013259_P001	190	230	ARE
Zm00001d013259_P001	1011	1051	ARE
Zm00001d013259_P001	1208	1248	ARE
Zm00001d013259_P001	804	844	G-box
Zm00001d013259_P001	1681	1721	I-box
Zm00001d013259_P001	1900	1940	I-box
Zm00001d013259_P002	990	1030	ABRE3a
Zm00001d013259_P002	990	1030	ABRE4
Zm00001d013259_P002	102	142	ARE
Zm00001d013259_P002	190	230	ARE
Zm00001d013259_P002	1011	1051	ARE
Zm00001d013259_P002	1208	1248	ARE
Zm00001d013259_P002	804	844	G-box
Zm00001d013259_P002	1681	1721	I-box
Zm00001d013259_P002	1900	1940	I-box
Zm00001d013259_P003	990	1030	ABRE3a
Zm00001d013259_P003	990	1030	ABRE4
Zm00001d013259_P003	102	142	ARE
Zm00001d013259_P003	190	230	ARE
Zm00001d013259_P003	1011	1051	ARE
Zm00001d013259_P003	1208	1248	ARE
Zm00001d013259_P003	804	844	G-box
Zm00001d013259_P003	1681	1721	I-box
Zm00001d013259_P003	1900	1940	I-box
Zm00001d013259_P004	990	1030	ABRE3a
Zm00001d013259_P004	990	1030	ABRE4
Zm00001d013259_P004	102	142	ARE
Zm00001d013259_P004	190	230	ARE
Zm00001d013259_P004	1011	1051	ARE
Zm00001d013259_P004	1208	1248	ARE
Zm00001d013259_P004	804	844	G-box
Zm00001d013259_P004	1681	1721	I-box
Zm00001d013259_P004	1900	1940	I-box
Zm00001d013792_P001	229	269	ARE
Zm00001d013792_P001	1937	1977	ARE
Zm00001d013792_P001	1392	1432	GC-motif
Zm00001d015381_P001	74	114	ABRE2
Zm00001d015381_P001	243	283	ARE
Zm00001d015381_P001	269	309	ARE
Zm00001d015381_P001	260	300	G-box
Zm00001d015381_P001	528	568	G-box
Zm00001d015381_P001	821	861	G-box
Zm00001d015381_P001	1220	1260	GC-motif
Zm00001d015775_P001	223	263	ABRE3a
Zm00001d015775_P001	223	263	ABRE4
Zm00001d015775_P001	17	57	ARE
Zm00001d015775_P001	460	500	ARE
Zm00001d015775_P001	1670	1710	ARE
Zm00001d016650_P001	773	813	DRE1
Zm00001d016650_P001	1478	1518	G-box
Zm00001d016650_P001	252	292	GC-motif
Zm00001d016650_P001	797	837	O2-site
Zm00001d016650_P001	1679	1719	O2-site
Zm00001d016791_P001	670	710	ARE
Zm00001d016791_P001	52	92	G-box
Zm00001d016791_P001	913	953	G-box
Zm00001d016791_P001	293	333	O2-site
Zm00001d016791_P001	1653	1693	O2-site
Zm00001d016791_P001	216	256	TATA-box
Zm00001d016791_P001	1306	1346	TATA-box
Zm00001d016957_P001	367	407	G-box
Zm00001d016957_P001	441	481	G-box
Zm00001d016957_P001	373	413	GC-motif
Zm00001d016957_P001	410	450	GC-motif
Zm00001d016957_P001	458	498	GC-motif
Zm00001d016957_P001	1218	1258	TATA-box
Zm00001d016957_P002	367	407	G-box
Zm00001d016957_P002	441	481	G-box
Zm00001d016957_P002	373	413	GC-motif
Zm00001d016957_P002	410	450	GC-motif
Zm00001d016957_P002	458	498	GC-motif
Zm00001d016957_P002	1218	1258	TATA-box
Zm00001d016957_P003	367	407	G-box
Zm00001d016957_P003	441	481	G-box
Zm00001d016957_P003	373	413	GC-motif
Zm00001d016957_P003	410	450	GC-motif
Zm00001d016957_P003	458	498	GC-motif
Zm00001d016957_P003	1218	1258	TATA-box
Zm00001d017614_P001	1091	1131	ABRE3a
Zm00001d017614_P001	1091	1131	ABRE4
Zm00001d017614_P001	326	366	ARE
Zm00001d017614_P001	1373	1413	ARE
Zm00001d017614_P001	777	817	G-box
Zm00001d017614_P001	1349	1389	G-box
Zm00001d017614_P001	1805	1845	GC-motif
Zm00001d017614_P002	1091	1131	ABRE3a
Zm00001d017614_P002	1091	1131	ABRE4
Zm00001d017614_P002	326	366	ARE
Zm00001d017614_P002	1373	1413	ARE
Zm00001d017614_P002	777	817	G-box
Zm00001d017614_P002	1349	1389	G-box
Zm00001d017614_P002	1805	1845	GC-motif
Zm00001d017614_P003	1091	1131	ABRE3a
Zm00001d017614_P003	1091	1131	ABRE4
Zm00001d017614_P003	326	366	ARE
Zm00001d017614_P003	1373	1413	ARE
Zm00001d017614_P003	777	817	G-box
Zm00001d017614_P003	1349	1389	G-box
Zm00001d017614_P003	1805	1845	GC-motif
Zm00001d017614_P004	1091	1131	ABRE3a
Zm00001d017614_P004	1091	1131	ABRE4
Zm00001d017614_P004	326	366	ARE
Zm00001d017614_P004	1373	1413	ARE
Zm00001d017614_P004	777	817	G-box
Zm00001d017614_P004	1349	1389	G-box
Zm00001d017614_P004	1805	1845	GC-motif
Zm00001d017932_P001	132	172	ABRE3a
Zm00001d017932_P001	132	172	ABRE4
Zm00001d017932_P001	373	413	ARE
Zm00001d017932_P001	529	569	ARE
Zm00001d017932_P001	1555	1595	G-box
Zm00001d017932_P001	1889	1929	GC-motif
Zm00001d017932_P002	132	172	ABRE3a
Zm00001d017932_P002	132	172	ABRE4
Zm00001d017932_P002	373	413	ARE
Zm00001d017932_P002	529	569	ARE
Zm00001d017932_P002	1555	1595	G-box
Zm00001d017932_P002	1889	1929	GC-motif
Zm00001d017932_P003	132	172	ABRE3a
Zm00001d017932_P003	132	172	ABRE4
Zm00001d017932_P003	373	413	ARE
Zm00001d017932_P003	529	569	ARE
Zm00001d017932_P003	1555	1595	G-box
Zm00001d017932_P003	1889	1929	GC-motif
Zm00001d017932_P004	729	769	ABRE3a
Zm00001d017932_P004	1729	1769	ABRE3a
Zm00001d017932_P004	729	769	ABRE4
Zm00001d017932_P004	1729	1769	ABRE4
Zm00001d017932_P004	622	662	ARE
Zm00001d017932_P004	1320	1360	ARE
Zm00001d017932_P004	1392	1432	ARE
Zm00001d017932_P004	490	530	DRE1
Zm00001d017932_P004	1674	1714	DRE1
Zm00001d017932_P004	233	273	G-box
Zm00001d017932_P004	921	961	G-box
Zm00001d017932_P004	86	126	O2-site
Zm00001d018142_P001	842	882	ABRE3a
Zm00001d018142_P001	842	882	ABRE4
Zm00001d018142_P001	773	813	ARE
Zm00001d018142_P001	917	957	ARE
Zm00001d018142_P001	1320	1360	ARE
Zm00001d018142_P001	1295	1335	G-box
Zm00001d018142_P001	1682	1722	G-box
Zm00001d018142_P001	1805	1845	G-box
Zm00001d018142_P001	975	1015	GC-motif
Zm00001d018142_P001	740	780	I-box
Zm00001d018142_P001	787	827	O2-site
Zm00001d018142_P001	1660	1700	O2-site
Zm00001d018142_P002	842	882	ABRE3a
Zm00001d018142_P002	842	882	ABRE4
Zm00001d018142_P002	773	813	ARE
Zm00001d018142_P002	917	957	ARE
Zm00001d018142_P002	1320	1360	ARE
Zm00001d018142_P002	1295	1335	G-box
Zm00001d018142_P002	1682	1722	G-box
Zm00001d018142_P002	1805	1845	G-box
Zm00001d018142_P002	975	1015	GC-motif
Zm00001d018142_P002	740	780	I-box
Zm00001d018142_P002	787	827	O2-site
Zm00001d018142_P002	1660	1700	O2-site
Zm00001d018587_P001	1129	1169	G-box
Zm00001d018587_P001	1342	1382	G-box
Zm00001d018587_P001	650	690	GC-motif
Zm00001d018587_P001	447	487	O2-site
Zm00001d018587_P001	1242	1282	O2-site
Zm00001d018667_P001	692	732	ARE
Zm00001d018667_P002	340	380	ARE
Zm00001d018667_P003	692	732	ARE
Zm00001d018667_P004	692	732	ARE
Zm00001d018667_P005	692	732	ARE
Zm00001d018667_P006	692	732	ARE
Zm00001d018667_P009	340	380	ARE
Zm00001d018667_P012	340	380	ARE
Zm00001d018767_P001	883	923	ARE
Zm00001d018767_P001	1361	1401	GC-motif
Zm00001d019189_P001	385	425	G-box
Zm00001d019189_P001	598	638	G-box
Zm00001d019189_P001	492	532	O2-site
Zm00001d019189_P003	306	346	ARE
Zm00001d019189_P003	664	704	G-box
Zm00001d019189_P003	673	713	G-box
Zm00001d019189_P003	1138	1178	G-box
Zm00001d019189_P003	1351	1391	G-box
Zm00001d019189_P003	659	699	GC-motif
Zm00001d019189_P003	456	496	O2-site
Zm00001d019189_P003	1245	1285	O2-site
Zm00001d019213_P001	824	864	ABRE3a
Zm00001d019213_P001	985	1025	ABRE3a
Zm00001d019213_P001	824	864	ABRE4
Zm00001d019213_P001	985	1025	ABRE4
Zm00001d019213_P001	697	737	DRE1
Zm00001d019213_P001	298	338	G-box
Zm00001d019214_P001	1765	1805	ABRE3a
Zm00001d019214_P001	1765	1805	ABRE4
Zm00001d019214_P001	-18	22	ARE
Zm00001d019214_P001	186	226	G-box
Zm00001d019214_P001	1240	1280	G-box
Zm00001d019214_P001	1271	1311	O2-site
Zm00001d019214_P001	1935	1975	O2-site
Zm00001d019214_P001	1256	1296	TATA-box
Zm00001d019289_P001	615	655	ABRE3a
Zm00001d019289_P001	615	655	ABRE4
Zm00001d019289_P001	1769	1809	ARE
Zm00001d019289_P001	1906	1946	ARE
Zm00001d019289_P001	824	864	DRE1
Zm00001d019289_P001	184	224	G-box
Zm00001d019289_P001	678	718	G-box
Zm00001d019289_P001	1060	1100	G-box
Zm00001d019289_P001	1205	1245	GC-motif
Zm00001d019289_P001	11	51	O2-site
Zm00001d020114_P001	1196	1236	G-box
Zm00001d020114_P001	1342	1382	G-box
Zm00001d020114_P001	718	758	GC-motif
Zm00001d021057_P001	432	472	ARE
Zm00001d021057_P001	1425	1465	GC-motif
Zm00001d021057_P001	456	496	O2-site
Zm00001d021057_P001	1074	1114	O2-site
Zm00001d021057_P001	1205	1245	O2-site
Zm00001d021057_P002	432	472	ARE
Zm00001d021057_P002	1425	1465	GC-motif
Zm00001d021057_P002	456	496	O2-site
Zm00001d021057_P002	1074	1114	O2-site
Zm00001d021057_P002	1205	1245	O2-site
Zm00001d022088_P001	734	774	ARE
Zm00001d022088_P001	774	814	ARE
Zm00001d022088_P001	1217	1257	ARE
Zm00001d022088_P001	1554	1594	ARE
Zm00001d022088_P001	1774	1814	ARE
Zm00001d022088_P001	1783	1823	ARE
Zm00001d022088_P001	1352	1392	G-box
Zm00001d022088_P001	1755	1795	G-box
Zm00001d022088_P001	1916	1956	G-box
Zm00001d022088_P001	316	356	GC-motif
Zm00001d022088_P001	1736	1776	GC-motif
Zm00001d022088_P001	1077	1117	O2-site
Zm00001d022088_P001	1267	1307	O2-site
Zm00001d022088_P001	1349	1389	O2-site
Zm00001d022088_P002	734	774	ARE
Zm00001d022088_P002	774	814	ARE
Zm00001d022088_P002	1217	1257	ARE
Zm00001d022088_P002	1554	1594	ARE
Zm00001d022088_P002	1774	1814	ARE
Zm00001d022088_P002	1783	1823	ARE
Zm00001d022088_P002	1352	1392	G-box
Zm00001d022088_P002	1755	1795	G-box
Zm00001d022088_P002	1916	1956	G-box
Zm00001d022088_P002	316	356	GC-motif
Zm00001d022088_P002	1736	1776	GC-motif
Zm00001d022088_P002	1077	1117	O2-site
Zm00001d022088_P002	1267	1307	O2-site
Zm00001d022088_P002	1349	1389	O2-site
Zm00001d022088_P003	1291	1331	ARE
Zm00001d022088_P003	340	380	G-box
Zm00001d022088_P004	734	774	ARE
Zm00001d022088_P004	774	814	ARE
Zm00001d022088_P004	1217	1257	ARE
Zm00001d022088_P004	1554	1594	ARE
Zm00001d022088_P004	1774	1814	ARE
Zm00001d022088_P004	1783	1823	ARE
Zm00001d022088_P004	1352	1392	G-box
Zm00001d022088_P004	1755	1795	G-box
Zm00001d022088_P004	1916	1956	G-box
Zm00001d022088_P004	316	356	GC-motif
Zm00001d022088_P004	1736	1776	GC-motif
Zm00001d022088_P004	1077	1117	O2-site
Zm00001d022088_P004	1267	1307	O2-site
Zm00001d022088_P004	1349	1389	O2-site
Zm00001d023736_P001	340	380	ABRE3a
Zm00001d023736_P001	361	401	ABRE3a
Zm00001d023736_P001	1576	1616	ABRE3a
Zm00001d023736_P001	340	380	ABRE4
Zm00001d023736_P001	361	401	ABRE4
Zm00001d023736_P001	1576	1616	ABRE4
Zm00001d023736_P001	1292	1332	ARE
Zm00001d023736_P001	1962	2002	ARE
Zm00001d023736_P001	1945	1985	G-box
Zm00001d023736_P001	874	914	O2-site
Zm00001d023736_P002	340	380	ABRE3a
Zm00001d023736_P002	361	401	ABRE3a
Zm00001d023736_P002	1576	1616	ABRE3a
Zm00001d023736_P002	340	380	ABRE4
Zm00001d023736_P002	361	401	ABRE4
Zm00001d023736_P002	1576	1616	ABRE4
Zm00001d023736_P002	1292	1332	ARE
Zm00001d023736_P002	1962	2002	ARE
Zm00001d023736_P002	1945	1985	G-box
Zm00001d023736_P002	874	914	O2-site
Zm00001d023736_P003	340	380	ABRE3a
Zm00001d023736_P003	361	401	ABRE3a
Zm00001d023736_P003	1576	1616	ABRE3a
Zm00001d023736_P003	340	380	ABRE4
Zm00001d023736_P003	361	401	ABRE4
Zm00001d023736_P003	1576	1616	ABRE4
Zm00001d023736_P003	1292	1332	ARE
Zm00001d023736_P003	1962	2002	ARE
Zm00001d023736_P003	1945	1985	G-box
Zm00001d023736_P003	874	914	O2-site
Zm00001d023739_P001	1973	2013	ARE
Zm00001d023739_P001	17	57	I-box
Zm00001d023955_P001	30	70	ARE
Zm00001d023955_P001	628	668	ARE
Zm00001d023955_P001	862	902	ARE
Zm00001d023955_P001	1121	1161	ARE
Zm00001d023955_P001	97	137	G-box
Zm00001d023955_P002	30	70	ARE
Zm00001d023955_P002	628	668	ARE
Zm00001d023955_P002	862	902	ARE
Zm00001d023955_P002	1121	1161	ARE
Zm00001d023955_P002	97	137	G-box
Zm00001d023955_P003	30	70	ARE
Zm00001d023955_P003	628	668	ARE
Zm00001d023955_P003	862	902	ARE
Zm00001d023955_P003	1121	1161	ARE
Zm00001d023955_P003	97	137	G-box
Zm00001d023955_P004	30	70	ARE
Zm00001d023955_P004	628	668	ARE
Zm00001d023955_P004	862	902	ARE
Zm00001d023955_P004	1121	1161	ARE
Zm00001d023955_P004	97	137	G-box
Zm00001d024389_P001	958	998	ARE
Zm00001d024389_P001	1420	1460	ARE
Zm00001d024389_P001	1428	1468	ARE
Zm00001d024389_P001	1910	1950	G-box
Zm00001d024777_P001	1408	1448	ABRE3a
Zm00001d024777_P001	1408	1448	ABRE4
Zm00001d024777_P001	944	984	ARE
Zm00001d024777_P001	524	564	G-box
Zm00001d024777_P001	1045	1085	I-box
Zm00001d024777_P001	17	57	O2-site
Zm00001d025479_P001	580	620	ABRE3a
Zm00001d025479_P001	580	620	ABRE4
Zm00001d025479_P001	29	69	ARE
Zm00001d025479_P001	1297	1337	ARE
Zm00001d025479_P001	1226	1266	GC-motif
Zm00001d026239_P004	902	942	ABRE3a
Zm00001d026239_P004	902	942	ABRE4
Zm00001d026239_P004	1188	1228	ARE
Zm00001d026239_P004	692	732	G-box
Zm00001d026239_P004	1032	1072	G-box
Zm00001d026239_P004	1469	1509	G-box
Zm00001d026239_P004	1545	1585	G-box
Zm00001d026239_P004	702	742	GC-motif
Zm00001d026239_P004	732	772	GC-motif
Zm00001d026239_P004	1806	1846	GC-motif
Zm00001d026239_P007	902	942	ABRE3a
Zm00001d026239_P007	902	942	ABRE4
Zm00001d026239_P007	1188	1228	ARE
Zm00001d026239_P007	692	732	G-box
Zm00001d026239_P007	1032	1072	G-box
Zm00001d026239_P007	1469	1509	G-box
Zm00001d026239_P007	1545	1585	G-box
Zm00001d026239_P007	702	742	GC-motif
Zm00001d026239_P007	732	772	GC-motif
Zm00001d026239_P007	1806	1846	GC-motif
Zm00001d026239_P008	902	942	ABRE3a
Zm00001d026239_P008	902	942	ABRE4
Zm00001d026239_P008	1188	1228	ARE
Zm00001d026239_P008	692	732	G-box
Zm00001d026239_P008	1032	1072	G-box
Zm00001d026239_P008	1469	1509	G-box
Zm00001d026239_P008	1545	1585	G-box
Zm00001d026239_P008	702	742	GC-motif
Zm00001d026239_P008	732	772	GC-motif
Zm00001d026239_P008	1806	1846	GC-motif
Zm00001d026239_P009	902	942	ABRE3a
Zm00001d026239_P009	902	942	ABRE4
Zm00001d026239_P009	1188	1228	ARE
Zm00001d026239_P009	692	732	G-box
Zm00001d026239_P009	1032	1072	G-box
Zm00001d026239_P009	1469	1509	G-box
Zm00001d026239_P009	1545	1585	G-box
Zm00001d026239_P009	702	742	GC-motif
Zm00001d026239_P009	732	772	GC-motif
Zm00001d026239_P009	1806	1846	GC-motif
Zm00001d026239_P010	902	942	ABRE3a
Zm00001d026239_P010	902	942	ABRE4
Zm00001d026239_P010	1188	1228	ARE
Zm00001d026239_P010	692	732	G-box
Zm00001d026239_P010	1032	1072	G-box
Zm00001d026239_P010	1469	1509	G-box
Zm00001d026239_P010	1545	1585	G-box
Zm00001d026239_P010	702	742	GC-motif
Zm00001d026239_P010	732	772	GC-motif
Zm00001d026239_P010	1806	1846	GC-motif
Zm00001d026239_P011	902	942	ABRE3a
Zm00001d026239_P011	902	942	ABRE4
Zm00001d026239_P011	1188	1228	ARE
Zm00001d026239_P011	692	732	G-box
Zm00001d026239_P011	1032	1072	G-box
Zm00001d026239_P011	1469	1509	G-box
Zm00001d026239_P011	1545	1585	G-box
Zm00001d026239_P011	702	742	GC-motif
Zm00001d026239_P011	732	772	GC-motif
Zm00001d026239_P011	1806	1846	GC-motif
Zm00001d027425_P001	232	272	ARE
Zm00001d027425_P001	295	335	ARE
Zm00001d027425_P001	1031	1071	G-box
Zm00001d027425_P001	1053	1093	G-box
Zm00001d027425_P001	487	527	GC-motif
Zm00001d027425_P001	523	563	GC-motif
Zm00001d027425_P001	552	592	GC-motif
Zm00001d027425_P001	760	800	GC-motif
Zm00001d027425_P001	964	1004	GC-motif
Zm00001d027425_P001	992	1032	GC-motif
Zm00001d027425_P001	1584	1624	O2-site
Zm00001d027425_P002	232	272	ARE
Zm00001d027425_P002	295	335	ARE
Zm00001d027425_P002	1031	1071	G-box
Zm00001d027425_P002	1053	1093	G-box
Zm00001d027425_P002	487	527	GC-motif
Zm00001d027425_P002	523	563	GC-motif
Zm00001d027425_P002	552	592	GC-motif
Zm00001d027425_P002	760	800	GC-motif
Zm00001d027425_P002	964	1004	GC-motif
Zm00001d027425_P002	992	1032	GC-motif
Zm00001d027425_P002	1584	1624	O2-site
Zm00001d027955_P001	1275	1315	ARE
Zm00001d027955_P001	1379	1419	ARE
Zm00001d027955_P001	599	639	G-box
Zm00001d027955_P001	781	821	G-box
Zm00001d027955_P001	144	184	GC-motif
Zm00001d027955_P001	376	416	GC-motif
Zm00001d027957_P001	852	892	ARE
Zm00001d027957_P001	989	1029	ARE
Zm00001d027957_P001	1122	1162	DRE1
Zm00001d027957_P001	1039	1079	G-box
Zm00001d027957_P001	409	449	O2-site
Zm00001d027957_P002	852	892	ARE
Zm00001d027957_P002	989	1029	ARE
Zm00001d027957_P002	1122	1162	DRE1
Zm00001d027957_P002	1039	1079	G-box
Zm00001d027957_P002	409	449	O2-site
Zm00001d027957_P003	852	892	ARE
Zm00001d027957_P003	989	1029	ARE
Zm00001d027957_P003	1122	1162	DRE1
Zm00001d027957_P003	1039	1079	G-box
Zm00001d027957_P003	409	449	O2-site
Zm00001d027957_P004	852	892	ARE
Zm00001d027957_P004	989	1029	ARE
Zm00001d027957_P004	1122	1162	DRE1
Zm00001d027957_P004	1039	1079	G-box
Zm00001d027957_P004	409	449	O2-site
Zm00001d027957_P006	852	892	ARE
Zm00001d027957_P006	989	1029	ARE
Zm00001d027957_P006	1122	1162	DRE1
Zm00001d027957_P006	1039	1079	G-box
Zm00001d027957_P006	409	449	O2-site
Zm00001d028217_P001	1007	1047	ARE
Zm00001d028217_P001	1121	1161	G-box
Zm00001d028217_P001	355	395	I-box
Zm00001d028217_P001	1643	1683	O2-site
Zm00001d028217_P002	1007	1047	ARE
Zm00001d028217_P002	1121	1161	G-box
Zm00001d028217_P002	355	395	I-box
Zm00001d028217_P002	1643	1683	O2-site
Zm00001d028217_P003	1007	1047	ARE
Zm00001d028217_P003	1121	1161	G-box
Zm00001d028217_P003	355	395	I-box
Zm00001d028217_P003	1643	1683	O2-site
Zm00001d030375_P002	146	186	ABRE2
Zm00001d030375_P002	594	634	ARE
Zm00001d030375_P002	913	953	ARE
Zm00001d030375_P002	1045	1085	G-box
Zm00001d031399_P001	383	423	ABRE3a
Zm00001d031399_P001	468	508	ABRE3a
Zm00001d031399_P001	1488	1528	ABRE3a
Zm00001d031399_P001	383	423	ABRE4
Zm00001d031399_P001	468	508	ABRE4
Zm00001d031399_P001	1488	1528	ABRE4
Zm00001d031399_P001	1588	1628	ARE
Zm00001d031399_P001	1129	1169	dOCT
Zm00001d031399_P001	947	987	G-box
Zm00001d031399_P001	1046	1086	G-box
Zm00001d031399_P001	1066	1106	G-box
Zm00001d031399_P001	501	541	O2-site
Zm00001d031399_P001	1357	1397	O2-site
Zm00001d031591_P001	666	706	G-box
Zm00001d031591_P001	675	715	G-box
Zm00001d031591_P001	1353	1393	G-box
Zm00001d031591_P001	661	701	GC-motif
Zm00001d031591_P001	458	498	O2-site
Zm00001d031591_P001	1253	1293	O2-site
Zm00001d031591_P001	1815	1855	O2-site
Zm00001d031620_P001	151	191	G-box
Zm00001d031620_P001	776	816	G-box
Zm00001d031620_P001	1432	1472	G-box
Zm00001d031620_P001	1555	1595	GC-motif
Zm00001d031620_P001	1778	1818	GC-motif
Zm00001d031620_P001	813	853	OCT
Zm00001d031620_P002	151	191	G-box
Zm00001d031620_P002	776	816	G-box
Zm00001d031620_P002	1432	1472	G-box
Zm00001d031620_P002	1555	1595	GC-motif
Zm00001d031620_P002	1778	1818	GC-motif
Zm00001d031620_P002	813	853	OCT
Zm00001d031625_P001	703	743	ABRE3a
Zm00001d031625_P001	703	743	ABRE4
Zm00001d031625_P001	75	115	ARE
Zm00001d031625_P001	1831	1871	DRE1
Zm00001d031625_P001	1927	1967	G-box
Zm00001d031625_P001	1640	1680	GC-motif
Zm00001d031625_P001	866	906	O2-site
Zm00001d031625_P001	1334	1374	O2-site
Zm00001d031625_P001	144	184	TATA-box
Zm00001d031626_P001	942	982	ARE
Zm00001d031626_P001	1660	1700	ARE
Zm00001d032218_P001	712	752	ARE
Zm00001d032218_P001	1048	1088	ARE
Zm00001d032218_P001	1011	1051	O2-site
Zm00001d032219_P001	179	219	I-box
Zm00001d033701_P001	43	83	ARE
Zm00001d033701_P001	702	742	ARE
Zm00001d033701_P001	744	784	ARE
Zm00001d033701_P001	1153	1193	ARE
Zm00001d033701_P001	1340	1380	G-box
Zm00001d034045_P003	567	607	ARE
Zm00001d034045_P003	984	1024	ARE
Zm00001d034045_P003	1084	1124	ARE
Zm00001d034045_P003	1306	1346	ARE
Zm00001d034045_P003	1619	1659	ARE
Zm00001d034045_P003	453	493	G-box
Zm00001d034045_P003	1926	1966	G-box
Zm00001d034045_P004	567	607	ARE
Zm00001d034045_P004	984	1024	ARE
Zm00001d034045_P004	1084	1124	ARE
Zm00001d034045_P004	1306	1346	ARE
Zm00001d034045_P004	1619	1659	ARE
Zm00001d034045_P004	453	493	G-box
Zm00001d034045_P004	1926	1966	G-box
Zm00001d034045_P005	548	588	ARE
Zm00001d034045_P007	567	607	ARE
Zm00001d034045_P007	984	1024	ARE
Zm00001d034045_P007	1084	1124	ARE
Zm00001d034045_P007	1306	1346	ARE
Zm00001d034045_P007	1619	1659	ARE
Zm00001d034045_P007	453	493	G-box
Zm00001d034045_P007	1926	1966	G-box
Zm00001d034045_P009	567	607	ARE
Zm00001d034045_P009	984	1024	ARE
Zm00001d034045_P009	1084	1124	ARE
Zm00001d034045_P009	1306	1346	ARE
Zm00001d034045_P009	1619	1659	ARE
Zm00001d034045_P009	453	493	G-box
Zm00001d034045_P009	1926	1966	G-box
Zm00001d034047_P001	66	106	O2-site
Zm00001d034047_P003	608	648	ARE
Zm00001d034047_P003	43	83	G-box
Zm00001d034047_P003	773	813	G-box
Zm00001d034047_P003	1118	1158	G-box
Zm00001d034047_P005	608	648	ARE
Zm00001d034047_P005	43	83	G-box
Zm00001d034047_P005	773	813	G-box
Zm00001d034047_P005	1118	1158	G-box
Zm00001d034047_P006	608	648	ARE
Zm00001d034047_P006	43	83	G-box
Zm00001d034047_P006	773	813	G-box
Zm00001d034047_P006	1118	1158	G-box
Zm00001d034047_P007	608	648	ARE
Zm00001d034047_P007	43	83	G-box
Zm00001d034047_P007	773	813	G-box
Zm00001d034047_P007	1118	1158	G-box
Zm00001d034047_P011	608	648	ARE
Zm00001d034047_P011	43	83	G-box
Zm00001d034047_P011	773	813	G-box
Zm00001d034047_P011	1118	1158	G-box
Zm00001d034047_P012	608	648	ARE
Zm00001d034047_P012	43	83	G-box
Zm00001d034047_P012	773	813	G-box
Zm00001d034047_P012	1118	1158	G-box
Zm00001d035053_P001	295	335	ABRE3a
Zm00001d035053_P001	295	335	ABRE4
Zm00001d035053_P001	234	274	ARE
Zm00001d035053_P001	1370	1410	ARE
Zm00001d035053_P001	388	428	G-box
Zm00001d035053_P001	1593	1633	G-box
Zm00001d035053_P001	385	425	O2-site
Zm00001d035053_P002	295	335	ABRE3a
Zm00001d035053_P002	295	335	ABRE4
Zm00001d035053_P002	234	274	ARE
Zm00001d035053_P002	1370	1410	ARE
Zm00001d035053_P002	388	428	G-box
Zm00001d035053_P002	1593	1633	G-box
Zm00001d035053_P002	385	425	O2-site
Zm00001d035053_P003	-14	26	ABRE3a
Zm00001d035053_P003	-14	26	ABRE4
Zm00001d035053_P003	1061	1101	ARE
Zm00001d035053_P003	79	119	G-box
Zm00001d035053_P003	1284	1324	G-box
Zm00001d035053_P003	1795	1835	G-box
Zm00001d035053_P003	76	116	O2-site
Zm00001d036210_P001	1272	1312	ARE
Zm00001d036210_P001	864	904	ATC-motif
Zm00001d036210_P001	1539	1579	GC-motif
Zm00001d036210_P001	1668	1708	GC-motif
Zm00001d036210_P001	1786	1826	O2-site
Zm00001d036279_P001	174	214	ARE
Zm00001d036279_P001	209	249	ARE
Zm00001d036279_P001	915	955	ARE
Zm00001d036279_P001	1440	1480	G-box
Zm00001d036279_P001	1054	1094	I-box
Zm00001d036425_P001	49	89	ARE
Zm00001d036425_P001	1673	1713	dOCT
Zm00001d036425_P001	38	78	DRE1
Zm00001d036425_P001	750	790	DRE1
Zm00001d036425_P001	12	52	G-box
Zm00001d036425_P001	960	1000	G-box
Zm00001d036425_P001	1296	1336	G-box
Zm00001d036425_P001	662	702	GC-motif
Zm00001d036425_P001	797	837	GC-motif
Zm00001d036425_P001	1958	1998	GC-motif
Zm00001d036425_P001	11	51	O2-site
Zm00001d036425_P001	732	772	O2-site
Zm00001d036425_P001	1293	1333	O2-site
Zm00001d036425_P002	49	89	ARE
Zm00001d036425_P002	1673	1713	dOCT
Zm00001d036425_P002	38	78	DRE1
Zm00001d036425_P002	750	790	DRE1
Zm00001d036425_P002	12	52	G-box
Zm00001d036425_P002	960	1000	G-box
Zm00001d036425_P002	1296	1336	G-box
Zm00001d036425_P002	662	702	GC-motif
Zm00001d036425_P002	797	837	GC-motif
Zm00001d036425_P002	1958	1998	GC-motif
Zm00001d036425_P002	11	51	O2-site
Zm00001d036425_P002	732	772	O2-site
Zm00001d036425_P002	1293	1333	O2-site
Zm00001d037126_P001	1639	1679	ABRE3a
Zm00001d037126_P001	1639	1679	ABRE4
Zm00001d037126_P001	732	772	ARE
Zm00001d037126_P001	881	921	ARE
Zm00001d037126_P001	933	973	ARE
Zm00001d037126_P001	197	237	dOCT
Zm00001d037212_P001	1176	1216	ABRE3a
Zm00001d037212_P001	1176	1216	ABRE4
Zm00001d037212_P001	249	289	ARE
Zm00001d037212_P001	756	796	ARE
Zm00001d037212_P001	760	800	G-box
Zm00001d037212_P001	1490	1530	G-box
Zm00001d037212_P001	1815	1855	G-box
Zm00001d037212_P001	1829	1869	G-box
Zm00001d037212_P002	1176	1216	ABRE3a
Zm00001d037212_P002	1176	1216	ABRE4
Zm00001d037212_P002	249	289	ARE
Zm00001d037212_P002	756	796	ARE
Zm00001d037212_P002	760	800	G-box
Zm00001d037212_P002	1490	1530	G-box
Zm00001d037212_P002	1815	1855	G-box
Zm00001d037212_P002	1829	1869	G-box
Zm00001d037212_P003	1176	1216	ABRE3a
Zm00001d037212_P003	1176	1216	ABRE4
Zm00001d037212_P003	249	289	ARE
Zm00001d037212_P003	756	796	ARE
Zm00001d037212_P003	760	800	G-box
Zm00001d037212_P003	1490	1530	G-box
Zm00001d037212_P003	1815	1855	G-box
Zm00001d037212_P003	1829	1869	G-box
Zm00001d037212_P004	1176	1216	ABRE3a
Zm00001d037212_P004	1176	1216	ABRE4
Zm00001d037212_P004	249	289	ARE
Zm00001d037212_P004	756	796	ARE
Zm00001d037212_P004	760	800	G-box
Zm00001d037212_P004	1490	1530	G-box
Zm00001d037212_P004	1815	1855	G-box
Zm00001d037212_P004	1829	1869	G-box
Zm00001d037212_P005	1176	1216	ABRE3a
Zm00001d037212_P005	1176	1216	ABRE4
Zm00001d037212_P005	249	289	ARE
Zm00001d037212_P005	756	796	ARE
Zm00001d037212_P005	760	800	G-box
Zm00001d037212_P005	1490	1530	G-box
Zm00001d037212_P005	1815	1855	G-box
Zm00001d037212_P005	1829	1869	G-box
Zm00001d037212_P006	1176	1216	ABRE3a
Zm00001d037212_P006	1176	1216	ABRE4
Zm00001d037212_P006	249	289	ARE
Zm00001d037212_P006	756	796	ARE
Zm00001d037212_P006	760	800	G-box
Zm00001d037212_P006	1490	1530	G-box
Zm00001d037212_P006	1815	1855	G-box
Zm00001d037212_P006	1829	1869	G-box
Zm00001d037212_P007	1176	1216	ABRE3a
Zm00001d037212_P007	1176	1216	ABRE4
Zm00001d037212_P007	249	289	ARE
Zm00001d037212_P007	756	796	ARE
Zm00001d037212_P007	760	800	G-box
Zm00001d037212_P007	1490	1530	G-box
Zm00001d037212_P007	1815	1855	G-box
Zm00001d037212_P007	1829	1869	G-box
Zm00001d037212_P012	1176	1216	ABRE3a
Zm00001d037212_P012	1176	1216	ABRE4
Zm00001d037212_P012	249	289	ARE
Zm00001d037212_P012	756	796	ARE
Zm00001d037212_P012	760	800	G-box
Zm00001d037212_P012	1490	1530	G-box
Zm00001d037212_P012	1815	1855	G-box
Zm00001d037212_P012	1829	1869	G-box
Zm00001d037737_P001	1616	1656	ABRE3a
Zm00001d037737_P001	1616	1656	ABRE4
Zm00001d037737_P001	1532	1572	ARE
Zm00001d037737_P001	1268	1308	G-box
Zm00001d037737_P002	1616	1656	ABRE3a
Zm00001d037737_P002	1616	1656	ABRE4
Zm00001d037737_P002	1532	1572	ARE
Zm00001d037737_P002	1268	1308	G-box
Zm00001d037737_P003	1616	1656	ABRE3a
Zm00001d037737_P003	1616	1656	ABRE4
Zm00001d037737_P003	1532	1572	ARE
Zm00001d037737_P003	1268	1308	G-box
Zm00001d038015_P001	514	554	ABRE3a
Zm00001d038015_P001	514	554	ABRE4
Zm00001d038015_P001	945	985	ARE
Zm00001d038015_P001	1410	1450	ARE
Zm00001d038015_P001	1725	1765	ARE
Zm00001d038015_P001	1796	1836	ARE
Zm00001d038015_P001	1865	1905	G-box
Zm00001d038015_P001	1901	1941	G-box
Zm00001d038015_P001	1682	1722	GC-motif
Zm00001d039080_P001	976	1016	ARE
Zm00001d039080_P001	1867	1907	ARE
Zm00001d039434_P001	214	254	ABRE3a
Zm00001d039434_P001	1662	1702	ABRE3a
Zm00001d039434_P001	214	254	ABRE4
Zm00001d039434_P001	1662	1702	ABRE4
Zm00001d039434_P001	304	344	ARE
Zm00001d039434_P001	1134	1174	ARE
Zm00001d039434_P001	1456	1496	ARE
Zm00001d039434_P001	27	67	G-box
Zm00001d039434_P001	754	794	O2-site
Zm00001d039913_P001	688	728	ABRE3a
Zm00001d039913_P001	688	728	ABRE4
Zm00001d039913_P001	384	424	ARE
Zm00001d039913_P001	488	528	G-box
Zm00001d039913_P001	1751	1791	G-box
Zm00001d039913_P001	1811	1851	GC-motif
Zm00001d039913_P001	212	252	I-box
Zm00001d039913_P001	173	213	O2-site
Zm00001d039913_P002	688	728	ABRE3a
Zm00001d039913_P002	688	728	ABRE4
Zm00001d039913_P002	384	424	ARE
Zm00001d039913_P002	488	528	G-box
Zm00001d039913_P002	1751	1791	G-box
Zm00001d039913_P002	1811	1851	GC-motif
Zm00001d039913_P002	212	252	I-box
Zm00001d039913_P002	173	213	O2-site
Zm00001d041587_P001	1143	1183	ABRE3a
Zm00001d041587_P001	1143	1183	ABRE4
Zm00001d041587_P001	1121	1161	ARE
Zm00001d041587_P001	1266	1306	ARE
Zm00001d041781_P001	971	1011	ARE
Zm00001d041781_P001	1194	1234	ARE
Zm00001d041781_P001	1515	1555	ARE
Zm00001d041781_P001	28	68	GC-motif
Zm00001d041781_P001	329	369	GC-motif
Zm00001d041781_P001	683	723	GC-motif
Zm00001d041781_P001	1702	1742	OCT
Zm00001d041781_P002	382	422	ARE
Zm00001d041781_P002	605	645	ARE
Zm00001d041781_P002	926	966	ARE
Zm00001d041781_P002	1430	1470	ARE
Zm00001d041781_P002	1524	1564	ARE
Zm00001d041781_P002	1543	1583	DRE1
Zm00001d041781_P002	94	134	GC-motif
Zm00001d041781_P002	1113	1153	OCT
Zm00001d041781_P003	382	422	ARE
Zm00001d041781_P003	605	645	ARE
Zm00001d041781_P003	926	966	ARE
Zm00001d041781_P003	1430	1470	ARE
Zm00001d041781_P003	1524	1564	ARE
Zm00001d041781_P003	1543	1583	DRE1
Zm00001d041781_P003	94	134	GC-motif
Zm00001d041781_P003	1113	1153	OCT
Zm00001d041781_P004	382	422	ARE
Zm00001d041781_P004	605	645	ARE
Zm00001d041781_P004	926	966	ARE
Zm00001d041781_P004	1430	1470	ARE
Zm00001d041781_P004	1524	1564	ARE
Zm00001d041781_P004	1543	1583	DRE1
Zm00001d041781_P004	94	134	GC-motif
Zm00001d041781_P004	1113	1153	OCT
Zm00001d042315_P001	138	178	ABRE3a
Zm00001d042315_P001	138	178	ABRE4
Zm00001d042315_P001	1687	1727	ARE
Zm00001d042315_P001	109	149	G-box
Zm00001d042315_P001	749	789	G-box
Zm00001d042315_P001	754	794	G-box
Zm00001d042315_P001	1116	1156	G-box
Zm00001d042315_P001	1881	1921	G-box
Zm00001d042550_P001	956	996	ABRE3a
Zm00001d042550_P001	956	996	ABRE4
Zm00001d042550_P001	674	714	ARE
Zm00001d042550_P001	782	822	DRE1
Zm00001d042550_P001	1970	2010	G-box
Zm00001d042550_P001	43	83	O2-site
Zm00001d042591_P001	17	57	ABRE3a
Zm00001d042591_P001	591	631	ABRE3a
Zm00001d042591_P001	1360	1400	ABRE3a
Zm00001d042591_P001	17	57	ABRE4
Zm00001d042591_P001	591	631	ABRE4
Zm00001d042591_P001	1360	1400	ABRE4
Zm00001d042591_P001	824	864	ARE
Zm00001d042591_P001	1817	1857	ARE
Zm00001d042591_P001	318	358	DRE1
Zm00001d042591_P001	610	650	DRE1
Zm00001d042591_P001	83	123	G-box
Zm00001d042591_P001	101	141	G-box
Zm00001d042591_P001	92	132	O2-site
Zm00001d042591_P001	914	954	O2-site
Zm00001d042591_P002	17	57	ABRE3a
Zm00001d042591_P002	591	631	ABRE3a
Zm00001d042591_P002	1360	1400	ABRE3a
Zm00001d042591_P002	17	57	ABRE4
Zm00001d042591_P002	591	631	ABRE4
Zm00001d042591_P002	1360	1400	ABRE4
Zm00001d042591_P002	824	864	ARE
Zm00001d042591_P002	1817	1857	ARE
Zm00001d042591_P002	318	358	DRE1
Zm00001d042591_P002	610	650	DRE1
Zm00001d042591_P002	83	123	G-box
Zm00001d042591_P002	101	141	G-box
Zm00001d042591_P002	92	132	O2-site
Zm00001d042591_P002	914	954	O2-site
Zm00001d042618_P001	436	476	ARE
Zm00001d042618_P001	1048	1088	ARE
Zm00001d042618_P001	1458	1498	ARE
Zm00001d042618_P001	1595	1635	G-box
Zm00001d042618_P001	1600	1640	G-box
Zm00001d042618_P002	436	476	ARE
Zm00001d042618_P002	1048	1088	ARE
Zm00001d042618_P002	1458	1498	ARE
Zm00001d042618_P002	1595	1635	G-box
Zm00001d042618_P002	1600	1640	G-box
Zm00001d043589_P001	1906	1946	ABRE3a
Zm00001d043589_P001	1906	1946	ABRE4
Zm00001d043589_P001	1238	1278	ARE
Zm00001d043589_P001	1258	1298	ARE
Zm00001d043589_P001	1	41	G-box
Zm00001d043589_P001	1500	1540	G-box
Zm00001d043589_P001	1755	1795	G-box
Zm00001d043589_P002	1906	1946	ABRE3a
Zm00001d043589_P002	1906	1946	ABRE4
Zm00001d043589_P002	1238	1278	ARE
Zm00001d043589_P002	1258	1298	ARE
Zm00001d043589_P002	1	41	G-box
Zm00001d043589_P002	1500	1540	G-box
Zm00001d043589_P002	1755	1795	G-box
Zm00001d043589_P003	1906	1946	ABRE3a
Zm00001d043589_P003	1906	1946	ABRE4
Zm00001d043589_P003	1238	1278	ARE
Zm00001d043589_P003	1258	1298	ARE
Zm00001d043589_P003	1	41	G-box
Zm00001d043589_P003	1500	1540	G-box
Zm00001d043589_P003	1755	1795	G-box
Zm00001d043589_P004	1723	1763	ABRE3a
Zm00001d043589_P004	1723	1763	ABRE4
Zm00001d043589_P004	1055	1095	ARE
Zm00001d043589_P004	1075	1115	ARE
Zm00001d043589_P004	1801	1841	DRE1
Zm00001d043589_P004	1317	1357	G-box
Zm00001d043589_P004	1572	1612	G-box
Zm00001d043589_P004	1935	1975	GC-motif
Zm00001d043589_P005	1723	1763	ABRE3a
Zm00001d043589_P005	1723	1763	ABRE4
Zm00001d043589_P005	1055	1095	ARE
Zm00001d043589_P005	1075	1115	ARE
Zm00001d043589_P005	1801	1841	DRE1
Zm00001d043589_P005	1317	1357	G-box
Zm00001d043589_P005	1572	1612	G-box
Zm00001d043589_P005	1935	1975	GC-motif
Zm00001d043589_P006	1723	1763	ABRE3a
Zm00001d043589_P006	1723	1763	ABRE4
Zm00001d043589_P006	1055	1095	ARE
Zm00001d043589_P006	1075	1115	ARE
Zm00001d043589_P006	1801	1841	DRE1
Zm00001d043589_P006	1317	1357	G-box
Zm00001d043589_P006	1572	1612	G-box
Zm00001d043589_P006	1935	1975	GC-motif
Zm00001d044850_P001	431	471	ABRE3a
Zm00001d044850_P001	1100	1140	ABRE3a
Zm00001d044850_P001	431	471	ABRE4
Zm00001d044850_P001	1100	1140	ABRE4
Zm00001d044850_P001	744	784	ARE
Zm00001d044850_P001	248	288	G-box
Zm00001d044850_P001	410	450	G-box
Zm00001d044850_P001	452	492	G-box
Zm00001d044850_P001	533	573	G-box
Zm00001d044850_P001	646	686	G-box
Zm00001d044850_P001	1624	1664	G-box
Zm00001d044850_P001	496	536	GC-motif
Zm00001d044850_P001	187	227	O2-site
Zm00001d044850_P001	1856	1896	O2-site
Zm00001d044899_P001	741	781	ABRE3a
Zm00001d044899_P001	1180	1220	ABRE3a
Zm00001d044899_P001	741	781	ABRE4
Zm00001d044899_P001	1180	1220	ABRE4
Zm00001d044899_P001	217	257	ARE
Zm00001d044899_P001	243	283	ARE
Zm00001d044899_P001	391	431	ARE
Zm00001d044899_P001	443	483	ARE
Zm00001d044899_P001	501	541	ARE
Zm00001d044899_P001	668	708	ARE
Zm00001d044899_P001	631	671	G-box
Zm00001d044899_P001	677	717	G-box
Zm00001d044899_P001	756	796	G-box
Zm00001d044899_P001	1131	1171	G-box
Zm00001d044899_P001	1245	1285	G-box
Zm00001d044899_P001	1623	1663	GC-motif
Zm00001d044899_P001	1897	1937	GRA
Zm00001d044899_P001	1507	1547	O2-site
Zm00001d045227_P001	143	183	ARE
Zm00001d045227_P001	177	217	ARE
Zm00001d045227_P001	266	306	ARE
Zm00001d045227_P001	1481	1521	ARE
Zm00001d045227_P001	1892	1932	ARE
Zm00001d045227_P001	1431	1471	dOCT
Zm00001d045227_P001	734	774	GC-motif
Zm00001d045227_P001	813	853	GC-motif
Zm00001d045231_P001	1375	1415	ABRE2
Zm00001d045231_P001	1220	1260	ABRE3a
Zm00001d045231_P001	1220	1260	ABRE4
Zm00001d045231_P001	57	97	ARE
Zm00001d045231_P001	105	145	ARE
Zm00001d045231_P001	1659	1699	DRE1
Zm00001d045231_P001	1432	1472	G-box
Zm00001d045231_P002	1375	1415	ABRE2
Zm00001d045231_P002	1220	1260	ABRE3a
Zm00001d045231_P002	1220	1260	ABRE4
Zm00001d045231_P002	57	97	ARE
Zm00001d045231_P002	105	145	ARE
Zm00001d045231_P002	1659	1699	DRE1
Zm00001d045231_P002	1432	1472	G-box
Zm00001d045283_P001	820	860	ABRE3a
Zm00001d045283_P001	1887	1927	ABRE3a
Zm00001d045283_P001	820	860	ABRE4
Zm00001d045283_P001	1887	1927	ABRE4
Zm00001d045283_P001	46	86	ARE
Zm00001d045283_P001	659	699	G-box
Zm00001d045283_P001	925	965	G-box
Zm00001d045283_P001	992	1032	G-box
Zm00001d045283_P001	1009	1049	G-box
Zm00001d045283_P001	1744	1784	G-box
Zm00001d045283_P001	636	676	GC-motif
Zm00001d045283_P001	799	839	O2-site
Zm00001d045697_P001	1769	1809	ARE
Zm00001d045697_P001	1906	1946	ARE
Zm00001d045697_P001	419	459	G-box
Zm00001d045697_P001	771	811	G-box
Zm00001d045697_P001	1174	1214	GC-motif
Zm00001d045697_P001	324	364	O2-site
Zm00001d046053_P001	472	512	ABRE3a
Zm00001d046053_P001	879	919	ABRE3a
Zm00001d046053_P001	472	512	ABRE4
Zm00001d046053_P001	879	919	ABRE4
Zm00001d046053_P001	1277	1317	G-box
Zm00001d046053_P001	1481	1521	G-box
Zm00001d046054_P001	472	512	ABRE3a
Zm00001d046054_P001	879	919	ABRE3a
Zm00001d046054_P001	472	512	ABRE4
Zm00001d046054_P001	879	919	ABRE4
Zm00001d046054_P001	1277	1317	G-box
Zm00001d046054_P001	1481	1521	G-box
Zm00001d046323_P001	122	162	ABRE3a
Zm00001d046323_P001	122	162	ABRE4
Zm00001d046323_P001	822	862	ARE
Zm00001d046323_P001	1114	1154	DRE1
Zm00001d046323_P001	1525	1565	DRE1
Zm00001d046323_P001	1579	1619	DRE1
Zm00001d046323_P001	1503	1543	G-box
Zm00001d046323_P001	1646	1686	G-box
Zm00001d046323_P002	122	162	ABRE3a
Zm00001d046323_P002	122	162	ABRE4
Zm00001d046323_P002	822	862	ARE
Zm00001d046323_P002	1114	1154	DRE1
Zm00001d046323_P002	1525	1565	DRE1
Zm00001d046323_P002	1579	1619	DRE1
Zm00001d046323_P002	1503	1543	G-box
Zm00001d046323_P002	1646	1686	G-box
Zm00001d047355_P001	249	289	ABRE3a
Zm00001d047355_P001	249	289	ABRE4
Zm00001d047355_P001	1896	1936	ARE
Zm00001d047355_P001	1974	2014	G-box
Zm00001d047356_P001	1310	1350	ARE
Zm00001d047356_P001	1523	1563	ARE
Zm00001d047356_P001	1564	1604	ARE
Zm00001d047356_P002	1322	1362	ARE
Zm00001d047356_P002	1535	1575	ARE
Zm00001d047356_P002	1576	1616	ARE
Zm00001d047742_P001	665	705	G-box
Zm00001d047742_P001	674	714	G-box
Zm00001d047742_P001	1139	1179	G-box
Zm00001d047742_P001	1352	1392	G-box
Zm00001d047742_P001	660	700	GC-motif
Zm00001d047742_P001	457	497	O2-site
Zm00001d047742_P001	1252	1292	O2-site
Zm00001d048082_P001	368	408	ARE
Zm00001d048082_P001	592	632	ARE
Zm00001d048082_P001	1381	1421	GC-motif
Zm00001d048082_P001	1387	1427	GC-motif
Zm00001d048082_P002	368	408	ARE
Zm00001d048082_P002	592	632	ARE
Zm00001d048082_P002	1381	1421	GC-motif
Zm00001d048082_P002	1387	1427	GC-motif
Zm00001d048082_P003	368	408	ARE
Zm00001d048082_P003	592	632	ARE
Zm00001d048082_P003	1381	1421	GC-motif
Zm00001d048082_P003	1387	1427	GC-motif
Zm00001d048082_P004	1381	1421	ABRE3a
Zm00001d048082_P004	1426	1466	ABRE3a
Zm00001d048082_P004	1588	1628	ABRE3a
Zm00001d048082_P004	1381	1421	ABRE4
Zm00001d048082_P004	1426	1466	ABRE4
Zm00001d048082_P004	1588	1628	ABRE4
Zm00001d048082_P004	23	63	ARE
Zm00001d048082_P004	829	869	ARE
Zm00001d048082_P004	598	638	G-box
Zm00001d048082_P004	595	635	O2-site
Zm00001d048474_P001	142	182	G-box
Zm00001d048474_P001	175	215	G-box
Zm00001d048474_P001	178	218	G-box
Zm00001d048474_P001	466	506	G-box
Zm00001d048474_P001	1360	1400	GC-motif
Zm00001d048474_P001	102	142	O2-site
Zm00001d048474_P001	998	1038	O2-site
Zm00001d048474_P001	1176	1216	O2-site
Zm00001d048474_P001	1557	1597	O2-site
Zm00001d048474_P002	142	182	G-box
Zm00001d048474_P002	175	215	G-box
Zm00001d048474_P002	178	218	G-box
Zm00001d048474_P002	466	506	G-box
Zm00001d048474_P002	1360	1400	GC-motif
Zm00001d048474_P002	102	142	O2-site
Zm00001d048474_P002	998	1038	O2-site
Zm00001d048474_P002	1176	1216	O2-site
Zm00001d048474_P002	1557	1597	O2-site
Zm00001d048474_P003	142	182	G-box
Zm00001d048474_P003	175	215	G-box
Zm00001d048474_P003	178	218	G-box
Zm00001d048474_P003	466	506	G-box
Zm00001d048474_P003	1360	1400	GC-motif
Zm00001d048474_P003	102	142	O2-site
Zm00001d048474_P003	998	1038	O2-site
Zm00001d048474_P003	1176	1216	O2-site
Zm00001d048474_P003	1557	1597	O2-site
Zm00001d048474_P004	142	182	G-box
Zm00001d048474_P004	175	215	G-box
Zm00001d048474_P004	178	218	G-box
Zm00001d048474_P004	466	506	G-box
Zm00001d048474_P004	1360	1400	GC-motif
Zm00001d048474_P004	102	142	O2-site
Zm00001d048474_P004	998	1038	O2-site
Zm00001d048474_P004	1176	1216	O2-site
Zm00001d048474_P004	1557	1597	O2-site
Zm00001d048697_P001	1261	1301	ARE
Zm00001d048697_P001	73	113	G-box
Zm00001d048697_P001	691	731	G-box
Zm00001d048697_P001	1534	1574	G-box
Zm00001d048697_P001	1949	1989	G-box
Zm00001d048697_P001	1511	1551	O2-site
Zm00001d048697_P001	391	431	TATA-box
Zm00001d048697_P003	1261	1301	ARE
Zm00001d048697_P003	73	113	G-box
Zm00001d048697_P003	691	731	G-box
Zm00001d048697_P003	1534	1574	G-box
Zm00001d048697_P003	1949	1989	G-box
Zm00001d048697_P003	1511	1551	O2-site
Zm00001d048697_P003	391	431	TATA-box
Zm00001d048697_P004	1261	1301	ARE
Zm00001d048697_P004	73	113	G-box
Zm00001d048697_P004	691	731	G-box
Zm00001d048697_P004	1534	1574	G-box
Zm00001d048697_P004	1949	1989	G-box
Zm00001d048697_P004	1511	1551	O2-site
Zm00001d048697_P004	391	431	TATA-box
Zm00001d048697_P005	1261	1301	ARE
Zm00001d048697_P005	73	113	G-box
Zm00001d048697_P005	691	731	G-box
Zm00001d048697_P005	1534	1574	G-box
Zm00001d048697_P005	1949	1989	G-box
Zm00001d048697_P005	1511	1551	O2-site
Zm00001d048697_P005	391	431	TATA-box
Zm00001d048894_P001	209	249	ABRE3a
Zm00001d048894_P001	209	249	ABRE4
Zm00001d048894_P001	548	588	ARE
Zm00001d048894_P001	1871	1911	ARE
Zm00001d048894_P001	638	678	O2-site
Zm00001d048894_P001	1606	1646	O2-site
Zm00001d048894_P001	1890	1930	O2-site
Zm00001d049692_P001	857	897	ARE
Zm00001d049692_P001	504	544	G-box
Zm00001d049692_P001	1903	1943	GC-motif
Zm00001d049692_P001	501	541	O2-site
Zm00001d049692_P002	208	248	ARE
Zm00001d049692_P002	1805	1845	ARE
Zm00001d049692_P002	1254	1294	GC-motif
Zm00001d049692_P003	857	897	ARE
Zm00001d049692_P003	504	544	G-box
Zm00001d049692_P003	1903	1943	GC-motif
Zm00001d049692_P003	501	541	O2-site
Zm00001d049692_P004	579	619	ARE
Zm00001d049692_P004	226	266	G-box
Zm00001d049692_P004	1625	1665	GC-motif
Zm00001d049692_P004	223	263	O2-site
Zm00001d049897_P001	1836	1876	ARE
Zm00001d049897_P001	1973	2013	ARE
Zm00001d049897_P001	481	521	G-box
Zm00001d050388_P001	144	184	ARE
Zm00001d050388_P001	538	578	ARE
Zm00001d050388_P001	1942	1982	ARE
Zm00001d050388_P001	521	561	O2-site
Zm00001d050897_P001	638	678	ARE
Zm00001d050897_P001	1596	1636	G-box
Zm00001d050897_P002	638	678	ARE
Zm00001d050897_P002	1596	1636	G-box
Zm00001d051465_P001	70	110	ABRE3a
Zm00001d051465_P001	282	322	ABRE3a
Zm00001d051465_P001	723	763	ABRE3a
Zm00001d051465_P001	70	110	ABRE4
Zm00001d051465_P001	282	322	ABRE4
Zm00001d051465_P001	723	763	ABRE4
Zm00001d051465_P001	1033	1073	ARE
Zm00001d051465_P001	1352	1392	ARE
Zm00001d051465_P001	1094	1134	dOCT
Zm00001d051465_P001	1960	2000	dOCT
Zm00001d051465_P001	1336	1376	G-box
Zm00001d051465_P001	1497	1537	GC-motif
Zm00001d051465_P001	871	911	TATA-box
Zm00001d051465_P002	70	110	ABRE3a
Zm00001d051465_P002	282	322	ABRE3a
Zm00001d051465_P002	723	763	ABRE3a
Zm00001d051465_P002	70	110	ABRE4
Zm00001d051465_P002	282	322	ABRE4
Zm00001d051465_P002	723	763	ABRE4
Zm00001d051465_P002	1033	1073	ARE
Zm00001d051465_P002	1352	1392	ARE
Zm00001d051465_P002	1094	1134	dOCT
Zm00001d051465_P002	1960	2000	dOCT
Zm00001d051465_P002	1336	1376	G-box
Zm00001d051465_P002	1497	1537	GC-motif
Zm00001d051465_P002	871	911	TATA-box
Zm00001d051465_P003	1114	1154	ARE
Zm00001d051465_P003	1017	1057	GC-motif
Zm00001d051465_P003	633	673	O2-site
Zm00001d051465_P003	1365	1405	O2-site
Zm00001d051465_P003	1451	1491	O2-site
Zm00001d052180_P001	899	939	ABRE3a
Zm00001d052180_P001	899	939	ABRE4
Zm00001d052180_P001	714	754	ARE
Zm00001d052180_P001	143	183	G-box
Zm00001d052180_P001	1860	1900	G-box
Zm00001d052180_P001	1113	1153	GC-motif
Zm00001d052180_P001	1282	1322	GC-motif
Zm00001d052180_P001	-4	36	I-box
